# Supplementary material for: Bis(2,6-dimethyl­phenyl isocyanide-κC)gold(I) tetra­fluorido­borate
Source: Acta Crystallogr Sect E Struct Rep Online. 2008 Sep 6;64(Pt 10):m1221. doi: 10.1107/S1600536808027116 (PMC2959487; doi:10.1107/S1600536808027116)
Supplement: Supplementary file 1 [file e-64-m1221-sup1.cif]

##############################################################################
###                                                                        ###
###        Electronic paper (Acta Crystallographica Section E)             ###
###                                                                        ###
##############################################################################
#                                                                            #
# This CIF contains the data in a paper accepted for publication in Acta     #
# Crystallographica Section E. It conforms to the requirements of Notes      #
# for Authors for Section E, and has been peer reviewed under the auspices   #
# of the IUCr Commission on Journals.                                        #
#                                                                            #
# Full details of the Crystallographic Information File format               #
# are given in the paper "The Crystallographic Information File (CIF):       #
# a New Standard Archive File for Crystallography" by S. R. Hall, F. H.      #
# Allen and I. D. Brown [Acta Cryst. (1991), A47, 655-685].                  #
#                                                                            #
# The current version of the core CIF dictionary is obtainable from          #
# ftp://ftp.iucr.org/pub/cif_core.dic. The current version number is 2.4.    #
#                                                                            #
# Software is freely available for graphical display of the structure(s) in  #
# this CIF.  For information consult the CIF home page http://www.iucr.org/  #
# cif/home.html                                                              #
#                                                                            #
# This file may be used for bona fide research purposes within the           #
# scientific community so long as proper attribution is given to the journal # 
# article from which it was obtained.                                        #
#                                                                            #
##############################################################################
                                             
data_I
_audit_creation_method     SHELXL-97
_chemical_name_systematic
;
Bis(2,6-dimethylphenyl isocyanide-\kC)gold(I) tetrafluoroborate
;
_chemical_name_common     p2-19_Auiso
_chemical_formula_moiety     'C18 H18 Au N2, B F4'
_chemical_formula_sum     'C18 H18 Au B F4 N2'
_chemical_formula_iupac     '[Au (C9 H9 N)2] B F4'
_chemical_formula_weight     546.15
_chemical_melting_point     ?
_symmetry_cell_setting     monoclinic
_symmetry_space_group_name_H-M     'P 21/n'
_symmetry_space_group_name_Hall     '-P 2yn'
loop_
    _symmetry_equiv_pos_as_xyz
    'x, y, z'
    '-x+1/2, y+1/2, -z+1/2'
    '-x, -y, -z'
    'x-1/2, -y-1/2, z-1/2'
_cell_length_a     13.1930(15)
_cell_length_b     10.7840(13)
_cell_length_c     13.6260(15)
_cell_angle_alpha     90.00
_cell_angle_beta     105.034(2)
_cell_angle_gamma     90.00
_cell_volume     1872.3(4)
_cell_formula_units_Z     4
_cell_measurement_reflns_used     6164
_cell_measurement_theta_min     2.47
_cell_measurement_theta_max     28.23
_cell_measurement_temperature     208(2)
_exptl_crystal_description     block
_exptl_crystal_colour     colorless
_exptl_crystal_size_max     0.20
_exptl_crystal_size_mid     0.12
_exptl_crystal_size_min     0.07
_exptl_crystal_density_diffrn     1.938
_exptl_crystal_density_meas     ?
_exptl_crystal_density_method     'not measured'
_exptl_crystal_F_000     1040
_exptl_absorpt_coefficient_mu     7.898
_exptl_absorpt_correction_type     multi-scan
_exptl_absorpt_process_details     '(SADABS; Bruker, 2003)'
_exptl_absorpt_correction_T_min     0.301
_exptl_absorpt_correction_T_max     0.608
_exptl_special_details
;
;
_diffrn_ambient_temperature     208(2)
_diffrn_radiation_type     MoK\a
_diffrn_radiation_wavelength     0.71073
_diffrn_radiation_source     'fine-focus sealed tube'
_diffrn_radiation_monochromator     graphite
_diffrn_measurement_device_type     'Bruker SMART CCD'
_diffrn_measurement_method     \w
_diffrn_reflns_number     18352
_diffrn_reflns_av_R_equivalents     0.0283
_diffrn_reflns_av_sigmaI/netI     0.0196
_diffrn_reflns_theta_min     2.44
_diffrn_reflns_theta_max     25.02
_diffrn_reflns_theta_full     25.00
_diffrn_measured_fraction_theta_max     0.998
_diffrn_measured_fraction_theta_full     0.998
_diffrn_reflns_limit_h_min     -15
_diffrn_reflns_limit_h_max     15
_diffrn_reflns_limit_k_min     -12
_diffrn_reflns_limit_k_max     12
_diffrn_reflns_limit_l_min     -16
_diffrn_reflns_limit_l_max     16
_refine_special_details
;
Refinement of <i>F</i>^2^ against ALL reflections. The weighted <i>R</i>-factor
<i>wR</i> and goodness of fit <i>S</i> are based on <i>F</i>^2^, conventional
<i>R</i>-factors <i>R</i> are based on <i>F</i>, with <i>F</i> set to zero for
negative <i>F</i>^2^. The threshold expression of <i>F</i>^2^ >
\s(<i>F</i>^2^) is used only for calculating <i>R</i>-factors(gt) <i>etc</i>.
and is not relevant to the choice of reflections for refinement.
<i>R</i>-factors based on <i>F</i>^2^ are statistically about twice as large
as those based on <i>F</i>, and <i>R</i>- factors based on ALL data will be
even larger.
;
_reflns_number_total     3302
_reflns_number_gt     3011
_reflns_threshold_expression     I>2\s(I)
_refine_ls_structure_factor_coef     Fsqd
_refine_ls_matrix_type     full
_refine_ls_R_factor_all     0.0636
_refine_ls_R_factor_gt     0.0604
_refine_ls_wR_factor_gt     0.1700
_refine_ls_wR_factor_ref     0.1738
_refine_ls_goodness_of_fit_ref     1.099
_refine_ls_restrained_S_all     1.099
_refine_ls_number_reflns     3302
_refine_ls_number_parameters     241
_refine_ls_number_restraints     0
_refine_ls_hydrogen_treatment     constr
_refine_ls_weighting_scheme     calc
_refine_ls_weighting_details
        'calc w=1/[\s^2^(Fo^2^)+(0.1125P)^2^+10.5769P] where P=(Fo^2^+2Fc^2^)/3'
_atom_sites_solution_hydrogens     geom
_atom_sites_solution_primary     direct
_atom_sites_solution_secondary     difmap
_refine_ls_shift/su_max     0.001
_refine_ls_shift/su_mean     0.000
_refine_diff_density_max     2.194
_refine_diff_density_min     -1.015
_refine_ls_extinction_method     none
_refine_ls_extinction_coef     ?
loop_
    _atom_type_symbol
    _atom_type_description
    _atom_type_scat_dispersion_real
    _atom_type_scat_dispersion_imag
    _atom_type_scat_source
    'C' 'C' 0.0033 0.0016
                         'International Tables Vol C Tables 4.2.6.8 and 6.1.1.4'
    'H' 'H' 0.0000 0.0000
                         'International Tables Vol C Tables 4.2.6.8 and 6.1.1.4'
    'B' 'B' 0.0013 0.0007
                         'International Tables Vol C Tables 4.2.6.8 and 6.1.1.4'
    'N' 'N' 0.0061 0.0033
                         'International Tables Vol C Tables 4.2.6.8 and 6.1.1.4'
    'F' 'F' 0.0171 0.0103
                         'International Tables Vol C Tables 4.2.6.8 and 6.1.1.4'
    'Au' 'Au' -2.0130 8.8020
                         'International Tables Vol C Tables 4.2.6.8 and 6.1.1.4'
_computing_data_collection     'SMART (Bruker, 2003)'
_computing_cell_refinement     'SAINT (Bruker, 2006)'
_computing_data_reduction     'SAINT (Bruker, 2006)'
_computing_structure_solution     'SIR2004 (Burla <i>et al.</i>,  2005)'
_computing_structure_refinement     'SHELXL97 (Sheldrick, 2008)'
_computing_molecular_graphics     'ORTEP-32 (Farrugia, 1997)'
_computing_publication_material     'WinGX (Farrugia, 1999)'
loop_
    _atom_site_type_symbol
    _atom_site_label
    _atom_site_fract_x
    _atom_site_fract_y
    _atom_site_fract_z
    _atom_site_U_iso_or_equiv
    _atom_site_adp_type
    _atom_site_calc_flag
    _atom_site_refinement_flags
    _atom_site_occupancy
    _atom_site_disorder_assembly
    _atom_site_disorder_group
    C C1 0.9280(7) 0.0807(7) 0.3856(6) 0.0336(17) Uani d . 1 . .
    C C2 0.8668(5) 0.1409(6) 0.5405(5) 0.0222(13) Uani d . 1 . .
    C C3 0.7920(6) 0.0703(7) 0.5708(7) 0.0355(18) Uani d . 1 . .
    C C4 0.7599(6) 0.1149(9) 0.6546(6) 0.043(2) Uani d . 1 . .
    H H4 0.7089 0.0706 0.6773 0.051 Uiso calc R 1 . .
    C C5 0.8002(6) 0.2200(9) 0.7038(6) 0.044(2) Uani d . 1 . .
    H H5 0.7760 0.2480 0.7590 0.053 Uiso calc R 1 . .
    C C6 0.8765(6) 0.2866(8) 0.6739(6) 0.0399(18) Uani d . 1 . .
    H H6 0.9052 0.3579 0.7104 0.048 Uiso calc R 1 . .
    C C7 0.9112(5) 0.2494(7) 0.5905(5) 0.0285(14) Uani d . 1 . .
    C C8 0.7478(9) -0.0460(10) 0.5127(11) 0.067(3) Uani d . 1 . .
    H H8A 0.7995 -0.1119 0.5291 0.101 Uiso calc R 1 . .
    H H8B 0.7308 -0.0293 0.4403 0.101 Uiso calc R 1 . .
    H H8C 0.6848 -0.0712 0.5315 0.101 Uiso calc R 1 . .
    C C9 0.9954(7) 0.3209(9) 0.5590(7) 0.049(2) Uani d . 1 . .
    H H9A 1.0151 0.3926 0.6028 0.073 Uiso calc R 1 . .
    H H9B 0.9692 0.3481 0.4891 0.073 Uiso calc R 1 . .
    H H9C 1.0562 0.2681 0.5647 0.073 Uiso calc R 1 . .
    C C10 1.0572(6) 0.0646(6) 0.1430(6) 0.0292(16) Uani d . 1 . .
    C C11 1.1341(5) 0.1056(7) -0.0065(5) 0.0229(13) Uani d . 1 . .
    C C12 1.2073(5) 0.0216(7) -0.0291(6) 0.0288(15) Uani d . 1 . .
    C C13 1.2437(6) 0.0482(8) -0.1132(7) 0.0386(19) Uani d . 1 . .
    H H13 1.2922 -0.0052 -0.1311 0.046 Uiso calc R 1 . .
    C C14 1.2092(6) 0.1533(8) -0.1714(6) 0.0375(17) Uani d . 1 . .
    H H14 1.2359 0.1710 -0.2274 0.045 Uiso calc R 1 . .
    C C15 1.1366(6) 0.2318(7) -0.1482(6) 0.0335(16) Uani d . 1 . .
    H H15 1.1132 0.3012 -0.1896 0.040 Uiso calc R 1 . .
    C C16 1.0972(5) 0.2104(6) -0.0645(5) 0.0268(14) Uani d . 1 . .
    C C17 1.2444(8) -0.0907(9) 0.0365(8) 0.050(2) Uani d . 1 . .
    H H17A 1.1842 -0.1371 0.0449 0.075 Uiso calc R 1 . .
    H H17B 1.2867 -0.0642 0.1025 0.075 Uiso calc R 1 . .
    H H17C 1.2863 -0.1430 0.0043 0.075 Uiso calc R 1 . .
    C C18 1.0179(6) 0.2961(8) -0.0383(6) 0.0393(17) Uani d . 1 . .
    H H18A 1.0034 0.3644 -0.0863 0.059 Uiso calc R 1 . .
    H H18B 1.0456 0.3283 0.0299 0.059 Uiso calc R 1 . .
    H H18C 0.9535 0.2509 -0.0416 0.059 Uiso calc R 1 . .
    B B1 0.9656(9) 0.3821(9) 0.2329(7) 0.044(2) Uani d . 1 . .
    N N1 0.9001(5) 0.1048(6) 0.4545(5) 0.0264(12) Uani d . 1 . .
    N N2 1.0945(5) 0.0817(6) 0.0764(5) 0.0270(13) Uani d . 1 . .
    F F1 0.9014(4) 0.2940(4) 0.1733(4) 0.0481(12) Uani d . 1 . .
    F F2 1.0249(6) 0.4422(6) 0.1808(6) 0.075(2) Uani d . 1 . .
    F F3 0.9000(8) 0.4761(9) 0.2512(10) 0.128(4) Uani d . 1 . .
    F F4 1.0161(12) 0.3331(11) 0.3187(7) 0.190(8) Uani d . 1 . .
    Au Au1 0.98971(3) 0.06293(4) 0.26147(3) 0.0551(2) Uani d . 1 . .
loop_
    _atom_site_aniso_label
    _atom_site_aniso_U_11
    _atom_site_aniso_U_22
    _atom_site_aniso_U_33
    _atom_site_aniso_U_12
    _atom_site_aniso_U_13
    _atom_site_aniso_U_23
    C1 0.041(4) 0.031(4) 0.028(4) -0.002(3) 0.008(3) 0.004(3)
    C2 0.018(3) 0.032(3) 0.016(3) 0.000(2) 0.004(2) 0.003(2)
    C3 0.028(4) 0.045(5) 0.035(4) -0.007(3) 0.011(3) 0.012(3)
    C4 0.019(3) 0.074(6) 0.040(4) 0.009(4) 0.017(3) 0.028(5)
    C5 0.036(4) 0.075(6) 0.025(4) 0.023(4) 0.015(3) 0.016(4)
    C6 0.044(4) 0.048(5) 0.026(4) 0.006(4) 0.007(3) -0.006(3)
    C7 0.026(3) 0.038(4) 0.023(3) -0.006(3) 0.010(3) 0.002(3)
    C8 0.063(7) 0.061(6) 0.083(8) -0.039(5) 0.029(6) -0.014(6)
    C9 0.046(5) 0.052(5) 0.053(5) -0.030(4) 0.024(4) -0.012(4)
    C10 0.022(3) 0.035(4) 0.030(4) 0.005(3) 0.006(3) 0.000(3)
    C11 0.018(3) 0.035(3) 0.019(3) -0.004(3) 0.010(2) -0.006(3)
    C12 0.020(3) 0.036(4) 0.031(4) 0.006(3) 0.007(3) -0.001(3)
    C13 0.028(4) 0.053(5) 0.040(5) 0.004(3) 0.017(3) -0.008(4)
    C14 0.032(4) 0.057(5) 0.028(4) -0.004(3) 0.016(3) -0.001(3)
    C15 0.035(4) 0.041(4) 0.026(3) -0.005(3) 0.010(3) 0.003(3)
    C16 0.021(3) 0.032(3) 0.027(3) -0.001(3) 0.006(3) -0.006(3)
    C17 0.045(5) 0.050(5) 0.058(6) 0.020(4) 0.020(4) 0.016(4)
    C18 0.039(4) 0.044(4) 0.038(4) 0.010(3) 0.015(3) -0.003(3)
    B1 0.071(6) 0.039(5) 0.034(5) -0.022(5) 0.037(5) -0.011(4)
    N1 0.031(3) 0.026(3) 0.023(3) 0.000(2) 0.009(2) 0.002(2)
    N2 0.022(3) 0.033(3) 0.025(3) -0.001(2) 0.004(3) -0.003(2)
    F1 0.052(3) 0.035(2) 0.047(3) 0.000(2) -0.006(2) -0.006(2)
    F2 0.083(5) 0.083(5) 0.083(5) -0.011(3) 0.064(4) 0.005(3)
    F3 0.130(7) 0.099(6) 0.200(11) -0.054(6) 0.125(8) -0.093(7)
    F4 0.266(14) 0.155(9) 0.072(6) -0.145(10) -0.096(8) 0.055(6)
    Au1 0.0669(3) 0.0573(3) 0.0455(3) 0.00923(16) 0.0225(2) 0.00368(15)
_geom_special_details
;
All e.s.d.'s (except the e.s.d. in the dihedral angle between two l.s. planes)
are estimated using the full covariance matrix. The cell e.s.d.'s are taken
into account individually in the estimation of e.s.d.'s in distances, angles
and torsion angles; correlations between e.s.d.'s in cell parameters are only
used when they are defined by crystal symmetry. An approximate (isotropic)
treatment of cell e.s.d.'s is used for estimating e.s.d.'s involving l.s.
planes.
;
loop_
    _geom_bond_atom_site_label_1
    _geom_bond_atom_site_label_2
    _geom_bond_site_symmetry_2
    _geom_bond_distance
    _geom_bond_publ_flag
    Au1 C1 . 2.068(9) y
    Au1 C10 . 2.035(8) y
    C1 N1 . 1.124(11) ?
    C2 C3 . 1.391(10) ?
    C2 C7 . 1.403(10) ?
    C2 N1 . 1.409(9) ?
    C3 C4 . 1.403(13) ?
    C3 C8 . 1.517(12) ?
    C4 C5 . 1.353(14) ?
    C4 H4 . 0.9400 ?
    C5 C6 . 1.381(13) ?
    C5 H5 . 0.9400 ?
    C6 C7 . 1.391(11) ?
    C6 H6 . 0.9400 ?
    C7 C9 . 1.503(10) ?
    C8 H8A . 0.9700 ?
    C8 H8B . 0.9700 ?
    C8 H8C . 0.9700 ?
    C9 H9A . 0.9700 ?
    C9 H9B . 0.9700 ?
    C9 H9C . 0.9700 ?
    C10 N2 . 1.154(11) ?
    C11 N2 . 1.387(10) ?
    C11 C16 . 1.392(10) ?
    C11 C12 . 1.414(10) ?
    C12 C13 . 1.382(12) ?
    C12 C17 . 1.510(11) ?
    C13 C14 . 1.390(12) ?
    C13 H13 . 0.9400 ?
    C14 C15 . 1.375(11) ?
    C14 H14 . 0.9400 ?
    C15 C16 . 1.390(10) ?
    C15 H15 . 0.9400 ?
    C16 C18 . 1.507(10) ?
    C17 H17A . 0.9700 ?
    C17 H17B . 0.9700 ?
    C17 H17C . 0.9700 ?
    C18 H18A . 0.9700 ?
    C18 H18B . 0.9700 ?
    C18 H18C . 0.9700 ?
    B1 F4 . 1.299(14) ?
    B1 F2 . 1.351(11) ?
    B1 F1 . 1.386(11) ?
    B1 F3 . 1.397(15) ?
loop_
    _geom_angle_atom_site_label_1
    _geom_angle_atom_site_label_2
    _geom_angle_atom_site_label_3
    _geom_angle_site_symmetry_1
    _geom_angle_site_symmetry_3
    _geom_angle
    _geom_angle_publ_flag
    N1 C1 Au1 . . 171.2(7) ?
    C3 C2 C7 . . 123.5(7) ?
    C3 C2 N1 . . 119.6(7) ?
    C7 C2 N1 . . 116.9(6) ?
    C2 C3 C4 . . 116.2(7) ?
    C2 C3 C8 . . 120.3(8) ?
    C4 C3 C8 . . 123.5(8) ?
    C5 C4 C3 . . 121.8(7) ?
    C5 C4 H4 . . 119.1 ?
    C3 C4 H4 . . 119.1 ?
    C4 C5 C6 . . 120.8(7) ?
    C4 C5 H5 . . 119.6 ?
    C6 C5 H5 . . 119.6 ?
    C5 C6 C7 . . 120.7(8) ?
    C5 C6 H6 . . 119.6 ?
    C7 C6 H6 . . 119.6 ?
    C6 C7 C2 . . 116.9(6) ?
    C6 C7 C9 . . 120.6(7) ?
    C2 C7 C9 . . 122.4(7) ?
    C3 C8 H8A . . 109.5 ?
    C3 C8 H8B . . 109.5 ?
    H8A C8 H8B . . 109.5 ?
    C3 C8 H8C . . 109.5 ?
    H8A C8 H8C . . 109.5 ?
    H8B C8 H8C . . 109.5 ?
    C7 C9 H9A . . 109.5 ?
    C7 C9 H9B . . 109.5 ?
    H9A C9 H9B . . 109.5 ?
    C7 C9 H9C . . 109.5 ?
    H9A C9 H9C . . 109.5 ?
    H9B C9 H9C . . 109.5 ?
    N2 C10 Au1 . . 171.3(6) ?
    N2 C11 C16 . . 117.5(6) ?
    N2 C11 C12 . . 118.8(6) ?
    C16 C11 C12 . . 123.7(6) ?
    C13 C12 C11 . . 116.8(7) ?
    C13 C12 C17 . . 121.9(7) ?
    C11 C12 C17 . . 121.3(7) ?
    C12 C13 C14 . . 120.6(7) ?
    C12 C13 H13 . . 119.7 ?
    C14 C13 H13 . . 119.7 ?
    C15 C14 C13 . . 121.0(7) ?
    C15 C14 H14 . . 119.5 ?
    C13 C14 H14 . . 119.5 ?
    C14 C15 C16 . . 121.2(7) ?
    C14 C15 H15 . . 119.4 ?
    C16 C15 H15 . . 119.4 ?
    C15 C16 C11 . . 116.7(6) ?
    C15 C16 C18 . . 121.6(7) ?
    C11 C16 C18 . . 121.7(6) ?
    C12 C17 H17A . . 109.5 ?
    C12 C17 H17B . . 109.5 ?
    H17A C17 H17B . . 109.5 ?
    C12 C17 H17C . . 109.5 ?
    H17A C17 H17C . . 109.5 ?
    H17B C17 H17C . . 109.5 ?
    C16 C18 H18A . . 109.5 ?
    C16 C18 H18B . . 109.5 ?
    H18A C18 H18B . . 109.5 ?
    C16 C18 H18C . . 109.5 ?
    H18A C18 H18C . . 109.5 ?
    H18B C18 H18C . . 109.5 ?
    F4 B1 F2 . . 115.9(12) ?
    F4 B1 F1 . . 110.0(8) ?
    F2 B1 F1 . . 111.8(8) ?
    F4 B1 F3 . . 109.4(12) ?
    F2 B1 F3 . . 102.4(8) ?
    F1 B1 F3 . . 106.8(9) ?
    C1 N1 C2 . . 177.2(7) ?
    C10 N2 C11 . . 176.8(7) ?
    C10 Au1 C1 . . 173.7(3) ?
data_global
_journal_date_recd_electronic     2008-08-20
_journal_date_accepted     2008-08-22
_journal_name_full     'Acta Crystallographica, Section E'
_journal_year     2008
_journal_volume     64
_journal_issue     10
_journal_page_first     m1221
_journal_page_last     m1221
_journal_paper_category     QM
_journal_coeditor_code     HB2785
_publ_contact_author_name     'Timi P. Singa'
_publ_contact_author_address
;
Department of Chemistry and Biochemistry
University of California San Diego
La Jolla
CA 92093
USA
;
_publ_contact_author_email     ckubiak@ucsd.edu
_publ_contact_author_fax     '(858) 822-4442'
_publ_contact_author_phone     '(858) 822-2477'
_publ_section_title
;
Bis(2,6-dimethylphenyl isocyanide-\k<i>C</i>)gold(I) tetrafluoroborate
;
loop_
    _publ_author_name
    _publ_author_footnote
    _publ_author_address
    'Singa, Timi P.' .
;
University of California in San Diego
Department of Chemistry and Biochemistry
9500 Gilman Drive
La Jolla
California 92093-0358
USA
;
    'DiPasquale, Antonio G.' .
;
University of California in San Diego
Department of Chemistry and Biochemistry
9500 Gilman Drive
La Jolla
California 92093-0358
USA
;
    'Rheingold, Arnold L.' .
;
University of California in San Diego
Department of Chemistry and Biochemistry
9500 Gilman Drive
La Jolla
California 92093-0358
USA
;
    'Kubiak, Clifford P.' .
;
University of California in San Diego
Department of Chemistry and Biochemistry
9500 Gilman Drive
La Jolla
California 92093-0358
USA
;
