# Supplementary material for: Bis(2,6-dimethyl­phenyl isocyanide-κC)gold(I) tetra­fluorido­borate
Source: Acta Crystallogr Sect E Struct Rep Online. 2008 Sep 6;64(Pt 10):m1221. doi: 10.1107/S1600536808027116 (PMC2959487; doi:10.1107/S1600536808027116)
Supplement: Supplementary file 2 [file e-64-m1221-Isup2.hkl]

# 
# h,k,l, Fc-squared, Fo-squared, sigma(Fo-squared) and status flag 
# 
data_I
_shelx_title ' kub04 in P2(1)/n' 
_shelx_refln_list_code          4 
_shelx_F_calc_maximum      364.57 
_exptl_crystal_F_000      1035.91 
_reflns_d_resolution_high  0.8403 
 
loop_ 
 _symmetry_equiv_pos_as_xyz 
 'x, y, z' 
 '-x+1/2, y+1/2, -z+1/2' 
 '-x, -y, -z' 
 'x-1/2, -y-1/2, z-1/2' 
 
_cell_length_a    13.1930 
_cell_length_b    10.7840 
_cell_length_c    13.6260 
_cell_angle_alpha  90.000 
_cell_angle_beta  105.034 
_cell_angle_gamma  90.000 
 
_shelx_F_squared_multiplier     1.000 
 
loop_ 
 _refln_index_h 
 _refln_index_k 
 _refln_index_l 
 _refln_F_squared_calc 
 _refln_F_squared_meas 
 _refln_F_squared_sigma 
 _refln_observed_status 
   2   0   0    98325.34   122834.22   2270.23 o 
   4   0   0    66903.44    76887.73   1411.78 o 
   6   0   0     9199.77     3926.72     78.53 o 
   8   0   0    26406.49    27133.28    505.35 o 
  10   0   0    10261.87     9564.57    263.74 o 
  12   0   0     1563.15     1373.43     55.13 o 
  14   0   0      603.13      679.48     42.40 o 
   1   1   0    67378.64    74679.17   1111.80 o 
   2   1   0     2711.70     4008.74     51.61 o 
   3   1   0    18561.41     9210.78    115.92 o 
   4   1   0      674.30      605.26     11.20 o 
   5   1   0    26684.54    25708.63    336.37 o 
   6   1   0       71.85       61.35      6.60 o 
   7   1   0     7303.62     5320.50     74.43 o 
   8   1   0       47.65       53.21      7.16 o 
   9   1   0     8792.47    10317.68    163.25 o 
  10   1   0      178.65      267.91     18.58 o 
  11   1   0     1576.12     1674.62     54.60 o 
  12   1   0      325.90      335.06     21.00 o 
  13   1   0     1028.45     1093.12     46.17 o 
  14   1   0      108.44       84.43     16.89 o 
  15   1   0      392.86      393.03     26.34 o 
   0   2   0    38308.80    40906.91    751.54 o 
   1   2   0       26.78       28.62      2.56 o 
   2   2   0    14914.50    10049.75    126.10 o 
   3   2   0       52.71      152.32      6.68 o 
   4   2   0    44473.56    60169.65    736.23 o 
   5   2   0     3135.06     4194.32     55.11 o 
   6   2   0     7737.10     6768.07     92.74 o 
   7   2   0     3108.13     3239.09     47.96 o 
   8   2   0     4421.64     4340.68     63.05 o 
   9   2   0     2331.66     2204.49     48.12 o 
  10   2   0      755.01      735.75     25.98 o 
  11   2   0      773.08      617.30     25.68 o 
  12   2   0      673.47      707.91     28.12 o 
  13   2   0      567.79      436.09     25.90 o 
  14   2   0      140.86      153.75     20.15 o 
   1   3   0    16601.30    25037.88    326.93 o 
   2   3   0      247.01      172.25      6.97 o 
   3   3   0    24136.76    34719.41    453.07 o 
   4   3   0     2422.04     2991.35     38.66 o 
   5   3   0     8018.79     9157.03    111.26 o 
   6   3   0     2821.43     3261.00     44.99 o 
   7   3   0     2765.34     2451.54     38.26 o 
   8   3   0     3384.79     3555.50     53.37 o 
   9   3   0      581.89      524.22     21.40 o 
  10   3   0     2200.39     2169.94     53.06 o 
  11   3   0      625.49      585.91     25.30 o 
  12   3   0      895.25      701.19     29.05 o 
  13   3   0       32.52       75.07     16.95 o 
  14   3   0      739.33      537.29     41.92 o 
   0   4   0       88.62      153.15      8.74 o 
   1   4   0      467.73      512.06     10.86 o 
   2   4   0       75.02      115.41      5.98 o 
   3   4   0     2888.89     3265.42     46.85 o 
   4   4   0      905.34     1194.40     22.36 o 
   5   4   0     1682.38     1610.11     25.55 o 
   6   4   0      114.34      182.47      8.57 o 
   7   4   0     1983.16     1874.87     27.96 o 
   8   4   0      244.45      339.67     13.02 o 
   9   4   0     1642.21     1603.12     51.50 o 
  10   4   0       85.62      109.43     15.68 o 
  11   4   0     2491.77     2415.67     60.38 o 
  12   4   0       10.47       38.14     15.01 o 
  13   4   0     1093.65     1005.52     36.94 o 
  14   4   0       16.12       -2.69     17.18 o 
   1   5   0    23205.63    31733.77    415.20 o 
   2   5   0      385.09      428.68     11.84 o 
   3   5   0     3911.61     3954.03     56.60 o 
   4   5   0      886.09      860.68     17.08 o 
   5   5   0      355.12      185.22     12.38 o 
   6   5   0     2638.45     2781.26     40.37 o 
   7   5   0     2156.49     1965.95     29.65 o 
   8   5   0      752.69      694.84     20.39 o 
   9   5   0     2899.80     2884.38     67.48 o 
  10   5   0      628.29      671.00     27.95 o 
  11   5   0      562.20      495.90     28.06 o 
  12   5   0     1260.15     1033.39     37.14 o 
  13   5   0      433.10      404.86     26.15 o 
   0   6   0    27866.95    33187.45    614.45 o 
   1   6   0     1341.89     2004.83     31.67 o 
   2   6   0    13061.72    12886.50    172.50 o 
   3   6   0       96.52       54.31      6.62 o 
   4   6   0     6729.74     6398.24     89.57 o 
   5   6   0     1381.51     1583.95     28.06 o 
   6   6   0     1847.56     1528.65     25.89 o 
   7   6   0     8154.31     8562.39    128.54 o 
   8   6   0     2660.79     2837.55     75.26 o 
   9   6   0     1354.18     1216.28     38.19 o 
  10   6   0      920.99     1079.41     36.57 o 
  11   6   0     1356.55     1232.49     40.72 o 
  12   6   0     1064.20     1047.11     38.73 o 
  13   6   0      148.13      174.79     22.59 o 
   1   7   0    17838.69    17170.25    228.67 o 
   2   7   0       17.25        5.75      6.42 o 
   3   7   0    13627.94    11826.47    243.87 o 
   4   7   0      132.44       94.35      8.81 o 
   5   7   0     8150.83     7701.38    108.03 o 
   6   7   0       46.86       54.65      9.66 o 
   7   7   0     3207.86     3088.12     63.99 o 
   8   7   0      753.00      847.15     31.31 o 
   9   7   0     1934.55     2304.41     64.52 o 
  10   7   0      274.39      275.81     22.86 o 
  11   7   0     1301.19     1440.93     45.75 o 
  12   7   0      105.59      155.36     22.13 o 
   0   8   0    17106.46    17720.03    334.46 o 
   1   8   0       90.81      127.70      9.15 o 
   2   8   0    14890.31    14863.10    200.09 o 
   3   8   0     1601.06     1717.00     30.65 o 
   4   8   0    12915.53    13416.61    196.13 o 
   5   8   0      451.32      490.84     18.04 o 
   6   8   0     4276.44     3922.56    119.05 o 
   7   8   0        7.18       -7.22     13.68 o 
   8   8   0     2279.26     2389.91     61.48 o 
   9   8   0      159.92      125.84     19.21 o 
  10   8   0     1245.06     1381.69     48.08 o 
  11   8   0       37.34       61.02     18.90 o 
   1   9   0     6080.92     5543.79     86.00 o 
   2   9   0       35.47       41.02      8.65 o 
   3   9   0     5844.62     5554.11     90.48 o 
   4   9   0      167.24      162.75     11.75 o 
   5   9   0     3616.46     3566.37     65.92 o 
   6   9   0       48.35       53.30     13.61 o 
   7   9   0     1421.85     1432.42     49.98 o 
   8   9   0       34.07       20.69     15.52 o 
   9   9   0      575.11      829.57     37.73 o 
  10   9   0        2.69        1.10     16.79 o 
   0  10   0     1517.95     1239.49     36.14 o 
   1  10   0      171.54      169.27     11.70 o 
   2  10   0     1572.48     1365.12     27.54 o 
   3  10   0       78.32       47.21     10.65 o 
   4  10   0     2864.60     2686.41     53.50 o 
   5  10   0      109.83      104.05     16.85 o 
   6  10   0     1353.21     1374.54     43.09 o 
   7  10   0       62.40       71.85     17.73 o 
   8  10   0      269.32      276.79     24.32 o 
   9  10   0      128.89      140.18     21.37 o 
   1  11   0      273.40      264.03     14.25 o 
   2  11   0        1.07       -9.76      9.76 o 
   3  11   0      210.26      224.12     16.47 o 
   4  11   0       13.68       32.53     13.93 o 
   5  11   0      372.85      292.77     23.54 o 
   6  11   0      165.60      156.90     20.30 o 
   7  11   0      184.31      147.22     24.60 o 
   0  12   0       13.52       16.00     19.08 o 
   1  12   0        9.94        5.95     11.88 o 
   2  12   0        1.47       21.34     12.20 o 
   3  12   0       32.86       46.90     14.78 o 
   4  12   0        4.28       13.54     15.92 o 
   5  12   0       27.73       43.71     17.18 o 
 -15   0   1     1104.94      959.91    111.07 o 
 -13   0   1     2020.18     1612.22     62.51 o 
 -11   0   1     4033.21     4152.33    124.38 o 
  -9   0   1     3463.04     3065.17    230.43 o 
  -7   0   1     3009.06     3329.27     68.08 o 
  -5   0   1     4164.79     3539.06     69.59 o 
  -3   0   1    15125.08    20425.63    311.45 o 
   1   0   1      463.26      516.23     12.98 o 
   3   0   1     3386.82     4023.49     78.57 o 
   5   0   1     1063.44     1042.62     25.36 o 
   7   0   1      795.72      739.25     22.26 o 
   9   0   1     2083.87     2383.23     55.34 o 
  11   0   1     1417.70     1266.85     52.18 o 
  13   0   1      874.16      710.80     41.99 o 
 -15   1   1       73.58       -3.41     15.99 o 
 -14   1   1      803.55      702.07     36.99 o 
 -13   1   1      158.90      207.96     23.54 o 
 -12   1   1     2111.14     1693.42     44.46 o 
 -11   1   1      307.12      252.07     17.23 o 
 -10   1   1     4033.25     3718.09     78.61 o 
  -9   1   1      446.66      230.58     13.89 o 
  -8   1   1     7377.74     7515.59    103.15 o 
  -7   1   1     4825.64     4673.24     65.49 o 
  -6   1   1     9009.10     9494.12    126.92 o 
  -5   1   1     3648.24     2882.16     44.13 o 
  -4   1   1     3056.62     2824.38     35.27 o 
  -3   1   1     9423.58    10697.51    126.77 o 
  -2   1   1     1128.30     1099.02     15.86 o 
  -1   1   1     2001.41      770.85     12.40 o 
   0   1   1       28.58       -2.07      2.07 o 
   1   1   1    45383.11    73203.02    954.82 o 
   2   1   1      551.42      622.61     11.48 o 
   3   1   1    56920.82    92489.63   1200.37 o 
   4   1   1      947.44      971.82     16.35 o 
   5   1   1     2254.22     1198.82     20.08 o 
   6   1   1     3750.61     4270.11     60.56 o 
   7   1   1     1336.82      746.53     16.04 o 
   8   1   1     3703.82     3555.97     56.76 o 
   9   1   1      563.41      408.75     23.84 o 
  10   1   1     2064.74     1828.42     45.79 o 
  11   1   1     1823.09     1821.54     47.03 o 
  12   1   1     1073.02      886.25     52.49 o 
  13   1   1      118.78      168.31     18.89 o 
  14   1   1      605.77      485.05     27.09 o 
 -15   2   1      150.04      160.95     20.35 o 
 -14   2   1      494.96      488.44     35.85 o 
 -13   2   1      582.56      557.03     31.61 o 
 -12   2   1     1643.67     1638.91     44.62 o 
 -11   2   1     1698.43     1519.89     40.95 o 
 -10   2   1     2381.80     2526.43     57.80 o 
  -9   2   1     1748.18     1629.77     40.03 o 
  -8   2   1    10972.25    13235.08    190.13 o 
  -7   2   1     3117.34     3665.80     49.63 o 
  -6   2   1    19311.97    23167.68    273.88 o 
  -5   2   1     1594.44     1851.67     24.80 o 
  -4   2   1     9885.59     6539.10     82.55 o 
  -3   2   1     1537.12     1746.32     24.08 o 
  -2   2   1    12543.50     6912.11     82.79 o 
  -1   2   1     1013.82     1091.55     20.19 o 
   0   2   1    10882.87     4547.03     60.79 o 
   1   2   1      742.32     1153.81     17.51 o 
   2   2   1    95947.73   138289.02   1690.99 o 
   3   2   1      262.27      357.20      9.90 o 
   4   2   1    12490.23    10110.69    135.03 o 
   5   2   1     2638.87     3519.43     50.47 o 
   6   2   1     9114.83     7694.32    105.28 o 
   7   2   1     1125.57     1173.86     23.53 o 
   8   2   1     1480.01     1042.60     29.13 o 
   9   2   1     1087.38      961.22     24.25 o 
  10   2   1     2864.89     3027.28     68.71 o 
  11   2   1      586.72      529.28     24.66 o 
  12   2   1      876.09     1020.10     34.30 o 
  13   2   1      467.03      392.21     23.89 o 
  14   2   1      193.58      195.64     21.22 o 
 -14   3   1      326.21      281.49     23.79 o 
 -13   3   1     1044.73     1127.62     40.48 o 
 -12   3   1      593.98      558.49     26.01 o 
 -11   3   1     2172.74     2134.73     53.30 o 
 -10   3   1      918.14      955.43     32.44 o 
  -9   3   1     6760.90     6801.03    135.74 o 
  -8   3   1     1851.85     1906.26     40.18 o 
  -7   3   1    14569.99    15820.09    198.23 o 
  -6   3   1     3223.22     3395.61     42.28 o 
  -5   3   1    20783.03    18733.58    222.50 o 
  -4   3   1     1865.08     1955.20     26.29 o 
  -3   3   1    31426.82    29654.31    368.55 o 
  -2   3   1      185.81      152.31      5.19 o 
  -1   3   1    85947.99   107728.43   1397.10 o 
   0   3   1      103.86       92.60      4.47 o 
   1   3   1   121818.52   165781.83   2157.88 o 
   2   3   1      506.55      952.74     16.46 o 
   3   3   1    69123.09    88279.33   1079.70 o 
   4   3   1       40.64       12.50      3.80 o 
   5   3   1    25790.44    26792.04    335.25 o 
   6   3   1      539.35      470.66     12.58 o 
   7   3   1    12705.20    13526.66    181.94 o 
   8   3   1      484.61      550.22     15.10 o 
   9   3   1     4176.30     3626.24     77.77 o 
  10   3   1      429.41      462.35     22.66 o 
  11   3   1     3009.86     2891.66     68.56 o 
  12   3   1      141.82      150.49     18.77 o 
  13   3   1      211.78      260.93     22.48 o 
  14   3   1      202.06      166.68     31.93 o 
 -14   4   1      483.24      537.19     29.13 o 
 -13   4   1       41.03       50.72     17.73 o 
 -12   4   1     1197.76     1447.20     43.43 o 
 -11   4   1        2.01       10.52     13.81 o 
 -10   4   1     4266.83     4577.47     97.70 o 
  -9   4   1        6.22       16.06     10.79 o 
  -8   4   1     7152.96     6691.35    101.80 o 
  -7   4   1      342.44      539.34     12.15 o 
  -6   4   1    11640.69     9304.63    104.02 o 
  -5   4   1       50.56      112.84      5.33 o 
  -4   4   1    22257.79    20105.25    264.85 o 
  -3   4   1      162.33      239.08      9.32 o 
  -2   4   1    40205.74    41128.46    536.05 o 
  -1   4   1      128.06      252.17      7.26 o 
   0   4   1    59169.68    68297.63    886.88 o 
   1   4   1     2170.26     3169.01     45.25 o 
   2   4   1    57872.67    70652.72    918.68 o 
   3   4   1      101.81       85.58      6.15 o 
   4   4   1    24090.77    21405.99    265.89 o 
   5   4   1       48.57       62.07      5.44 o 
   6   4   1    17683.57    16480.23    209.46 o 
   7   4   1      184.07      241.42     10.24 o 
   8   4   1     5228.41     4314.18     64.50 o 
   9   4   1      692.94      691.61     24.24 o 
  10   4   1     4690.03     5213.23    111.06 o 
  11   4   1        6.99       -5.10     17.66 o 
  12   4   1     1011.11     1300.73     41.78 o 
  13   4   1       43.02       27.02     16.46 o 
  14   4   1      454.06      656.63     39.04 o 
 -14   5   1       87.00       59.19     18.94 o 
 -13   5   1      444.43      478.49     28.07 o 
 -12   5   1      204.94      213.72     26.59 o 
 -11   5   1     1055.58     1199.48     38.25 o 
 -10   5   1      292.15      342.42     21.65 o 
  -9   5   1     5892.76     6347.87    114.97 o 
  -8   5   1       13.30       15.10     10.98 o 
  -7   5   1     5817.21     5690.18     76.99 o 
  -6   5   1       31.11       23.48      6.30 o 
  -5   5   1    12507.69    12023.58    161.43 o 
  -4   5   1      275.81      286.12      9.23 o 
  -3   5   1    23020.29    23067.62    303.10 o 
  -2   5   1      323.11      251.31     11.04 o 
  -1   5   1    33572.02    32888.18    429.95 o 
   0   5   1      419.56      574.95     13.17 o 
   1   5   1    42243.96    48455.13    631.61 o 
   2   5   1      103.52      135.92      8.23 o 
   3   5   1    33773.94    40895.59    534.32 o 
   4   5   1       61.13       89.54      8.59 o 
   5   5   1    16195.52    17585.33    220.65 o 
   6   5   1        2.82       -0.10      5.51 o 
   7   5   1     6590.05     6619.85     94.27 o 
   8   5   1        2.48       -0.44      9.13 o 
   9   5   1     1634.02     1404.34     40.82 o 
  10   5   1      115.41      109.21     16.64 o 
  11   5   1     1275.32     1415.09     44.73 o 
  12   5   1      187.31      169.95     20.72 o 
  13   5   1      471.55      540.33     29.66 o 
 -13   6   1      174.37      177.84     21.62 o 
 -12   6   1      132.67      238.51     25.42 o 
 -11   6   1      455.81      429.98     25.44 o 
 -10   6   1      572.73      840.59     31.71 o 
  -9   6   1     1489.41     1562.00     43.79 o 
  -8   6   1     4283.23     5258.44     97.47 o 
  -7   6   1       61.59       30.06      8.63 o 
  -6   6   1     4321.91     4354.62     68.76 o 
  -5   6   1      679.52      685.33     26.34 o 
  -4   6   1    11908.71    12957.95    173.79 o 
  -3   6   1      287.13      223.73      8.95 o 
  -2   6   1    10972.02    10319.52    139.03 o 
  -1   6   1      295.94      498.12     14.22 o 
   0   6   1     8116.72     6347.81     87.63 o 
   1   6   1      312.79      435.55     11.90 o 
   2   6   1    11719.01    12193.67    163.92 o 
   3   6   1      560.20      801.57     17.12 o 
   4   6   1    10515.02    11214.96    152.45 o 
   5   6   1       24.69       15.29      7.07 o 
   6   6   1     9591.43    11061.81    151.68 o 
   7   6   1     2222.08     2387.49     40.54 o 
   8   6   1     1262.44     1256.92     38.71 o 
   9   6   1      546.35      537.64     26.04 o 
  10   6   1      108.56      184.51     19.70 o 
  11   6   1       30.38       15.75     15.84 o 
  12   6   1      157.65      247.54     26.07 o 
  13   6   1      131.44      102.81     19.84 o 
 -12   7   1      265.76      324.26     34.54 o 
 -11   7   1        6.25       15.40     16.14 o 
 -10   7   1     2221.60     2043.33     55.19 o 
  -9   7   1      120.49      157.09     18.74 o 
  -8   7   1     1322.86     1375.50     40.56 o 
  -7   7   1       44.31       65.17     13.83 o 
  -6   7   1     1377.57     1353.92     37.18 o 
  -5   7   1      306.21      226.19     11.20 o 
  -4   7   1     3861.88     4605.48     67.08 o 
  -3   7   1     4615.20     5032.37     71.98 o 
  -2   7   1      598.53      591.49     14.64 o 
  -1   7   1     5270.61     6249.60     90.64 o 
   0   7   1      110.75       62.83      7.27 o 
   1   7   1     2728.33     2799.48     42.98 o 
   2   7   1       40.64       98.77      8.35 o 
   3   7   1      367.46      201.92     10.58 o 
   4   7   1       13.84        8.13      7.14 o 
   5   7   1     1406.23     1394.03     31.81 o 
   6   7   1       18.38       12.77      8.41 o 
   7   7   1     1803.20     2132.15     41.05 o 
   8   7   1     2319.23     2344.87     53.61 o 
   9   7   1      254.44      292.82     23.00 o 
  10   7   1      303.44      265.30     30.97 o 
  11   7   1      102.21      127.33     20.20 o 
  12   7   1      290.62      284.44     25.62 o 
 -12   8   1        1.84       11.32     17.34 o 
 -11   8   1      200.77      272.34     53.43 o 
 -10   8   1      322.33      239.79     22.73 o 
  -9   8   1      753.42      853.46     41.61 o 
  -8   8   1      241.84      273.97     26.11 o 
  -7   8   1      659.09      662.15     38.15 o 
  -6   8   1      345.28      434.89     22.76 o 
  -5   8   1     2490.30     2274.72     44.95 o 
  -4   8   1      197.18      315.16     12.80 o 
  -3   8   1      279.58      270.44     11.83 o 
  -2   8   1      136.96      234.75     10.99 o 
  -1   8   1        8.36       -0.01      6.79 o 
   0   8   1       96.70      133.24      9.50 o 
   1   8   1      115.13      110.79      8.93 o 
   2   8   1      814.41      981.52     20.91 o 
   3   8   1      107.46       86.93      9.23 o 
   4   8   1      689.40      749.53     19.15 o 
   5   8   1       14.25        6.31      9.04 o 
   6   8   1       47.65       40.64     10.92 o 
   7   8   1      113.48      199.91     17.63 o 
   8   8   1        3.38       50.77     18.45 o 
   9   8   1      287.13      278.44     23.18 o 
  10   8   1        1.27       21.05     17.20 o 
  11   8   1      358.74      403.20     39.64 o 
 -11   9   1      181.61      200.77     32.54 o 
 -10   9   1      624.81      637.59     31.64 o 
  -9   9   1      491.19      444.91     56.78 o 
  -8   9   1      977.75      905.78     34.49 o 
  -7   9   1      195.23      190.91     25.44 o 
  -6   9   1     1995.86     1805.81     53.72 o 
  -5   9   1      272.39      252.22     20.07 o 
  -4   9   1      366.47      278.75     15.54 o 
  -3   9   1      348.00      369.09     13.79 o 
  -2   9   1       74.43       51.92      8.70 o 
  -1   9   1     2411.64     2419.02     39.93 o 
   0   9   1       26.37       21.57      7.90 o 
   1   9   1     1763.16     1832.59     32.59 o 
   2   9   1      277.78      278.90     12.79 o 
   3   9   1     1370.64     1494.94     29.13 o 
   4   9   1      514.73      553.25     17.47 o 
   5   9   1      565.03      558.39     19.68 o 
   6   9   1      862.87      813.56     34.37 o 
   7   9   1      239.68      274.70     23.05 o 
   8   9   1      386.03      419.28     44.11 o 
   9   9   1      119.86      168.84     23.17 o 
  10   9   1      687.13      657.64     38.67 o 
  -9  10   1      679.24      647.04     36.81 o 
  -8  10   1      680.54      874.72     35.60 o 
  -7  10   1      563.08      533.05     31.34 o 
  -6  10   1      761.67      904.59     33.94 o 
  -5  10   1      200.03      207.12     19.57 o 
  -4  10   1     1172.75     1255.15     34.20 o 
  -3  10   1       48.99       31.48     10.71 o 
  -2  10   1     3468.63     3320.56     56.55 o 
  -1  10   1      209.28      213.19     12.74 o 
   0  10   1     4584.69     4266.62     64.99 o 
   1  10   1       69.48       48.90      9.57 o 
   2  10   1     2657.00     2476.66     42.33 o 
   3  10   1        5.40       17.21      9.50 o 
   4  10   1     2040.63     2003.49     40.18 o 
   5  10   1      319.60      328.24     19.18 o 
   6  10   1     1063.20     1204.73     51.16 o 
   7  10   1      161.60      169.23     21.28 o 
   8  10   1      622.19      759.97     39.79 o 
   9  10   1      232.27      252.38     24.82 o 
  -8  11   1      287.01      229.37     24.43 o 
  -7  11   1      817.75     1000.76     37.95 o 
  -6  11   1      128.21      145.40     19.98 o 
  -5  11   1     1471.68     1501.52     62.04 o 
  -4  11   1      114.21      106.27     17.28 o 
  -3  11   1     2240.90     2189.06     93.71 o 
  -2  11   1       33.36       30.06     11.33 o 
  -1  11   1     2528.39     2330.19     43.92 o 
   0  11   1       21.43       21.59      9.44 o 
   1  11   1     2403.25     2344.38     41.42 o 
   2  11   1       54.30       41.37     11.27 o 
   3  11   1     2876.93     3018.82     54.96 o 
   4  11   1        9.64       26.29     12.82 o 
   5  11   1     2241.26     2255.38     54.29 o 
   6  11   1        7.80      -10.79     17.42 o 
   7  11   1     1182.12     1255.27     53.83 o 
  -5  12   1       56.58       30.27     16.41 o 
  -4  12   1     1207.20     1160.27     39.50 o 
  -3  12   1       21.95       18.21     14.75 o 
  -2  12   1     1941.82     1676.68     63.17 o 
  -1  12   1       13.80        2.94     11.52 o 
   0  12   1     1628.23     1658.23     38.77 o 
   1  12   1      122.77       85.38     12.98 o 
   2  12   1     1755.60     1765.28     41.11 o 
   3  12   1      172.83       70.95     16.76 o 
   4  12   1     1197.42     1376.13     72.66 o 
   5  12   1       91.43       63.80     18.44 o 
 -14   0   2      266.04      359.04     31.49 o 
 -12   0   2     1113.26     1134.45     47.56 o 
 -10   0   2     8834.72     8483.60    232.74 o 
  -8   0   2     4182.16     2086.72     52.55 o 
  -6   0   2    26210.52    24350.87    402.02 o 
  -4   0   2    23361.57    17604.73    390.71 o 
   0   0   2    52891.12    49063.20    811.64 o 
   2   0   2    61036.75    63646.27   1169.53 o 
   4   0   2    71941.19    85234.85   1565.25 o 
   6   0   2    35300.16    36909.07    683.50 o 
   8   0   2    12765.08    10695.35    484.81 o 
  10   0   2     1621.04     1196.34     67.57 o 
  12   0   2      990.55     1122.92     51.59 o 
  14   0   2      240.47      443.76    112.02 o 
 -15   1   2      130.04      162.30     19.64 o 
 -14   1   2      281.77      274.62     23.43 o 
 -13   1   2      860.67      864.77     29.95 o 
 -12   1   2      641.67      646.83     24.99 o 
 -11   1   2     3177.99     3564.80     76.51 o 
 -10   1   2      364.57      354.29     17.25 o 
  -9   1   2     6677.17     6694.17    130.76 o 
  -8   1   2      564.01      652.54     16.06 o 
  -7   1   2    20649.37    24175.30    285.15 o 
  -6   1   2     2295.58     2391.17     37.46 o 
  -5   1   2    50942.80    60166.02    844.70 o 
  -4   1   2     3494.13     4504.29     68.48 o 
  -3   1   2    30081.44    24034.79    365.50 o 
  -2   1   2     1799.58     2110.33     30.03 o 
  -1   1   2    36938.77    32513.32    432.83 o 
   0   1   2       92.73      291.44      5.83 o 
   1   1   2    15539.29     6134.70     82.16 o 
   2   1   2      807.66     1293.88     21.03 o 
   3   1   2   112048.52   148769.63   1930.72 o 
   4   1   2       34.76      132.50      6.29 o 
   5   1   2    38079.42    40820.56    533.11 o 
   6   1   2       60.88      156.27      8.16 o 
   7   1   2    14466.97    15238.14    203.84 o 
   8   1   2       50.36      130.79      9.21 o 
   9   1   2     2358.06     1981.47     46.76 o 
  10   1   2      529.36      575.06     23.99 o 
  11   1   2     1842.64     1938.10     58.23 o 
  12   1   2      397.55      367.17     22.76 o 
  13   1   2     1156.39     1259.37     40.75 o 
  14   1   2       52.86       63.38     17.16 o 
 -15   2   2      319.53      255.99     23.54 o 
 -14   2   2       35.93       67.20     16.28 o 
 -13   2   2      846.75      694.38     41.34 o 
 -12   2   2      658.44      736.49     37.67 o 
 -11   2   2     1826.01     1470.27     39.20 o 
 -10   2   2     1988.49     2096.11     48.97 o 
  -9   2   2     4304.91     4168.62     85.43 o 
  -8   2   2     7810.54     8548.26    134.30 o 
  -7   2   2     4816.89     5328.63     66.13 o 
  -6   2   2    19829.33    25232.18    297.09 o 
  -5   2   2     2407.40     2446.25     32.79 o 
  -4   2   2     6796.53     4228.85     54.64 o 
  -3   2   2     1077.52      790.67     11.32 o 
  -2   2   2    29199.75    29555.13    333.87 o 
  -1   2   2     1376.17     1230.86     17.08 o 
   0   2   2    23582.05    20073.07    249.01 o 
   1   2   2     3219.17     4268.33     52.35 o 
   2   2   2   132911.73   216088.11   3242.15 o 
   3   2   2       32.44       40.42      4.28 o 
   4   2   2    36646.76    49517.77    645.24 o 
   5   2   2      762.68     1098.35     19.85 o 
   6   2   2    11448.83    12020.97    161.86 o 
   7   2   2      999.43      973.38     19.88 o 
   8   2   2     3975.94     4041.95     60.46 o 
   9   2   2      458.29      372.11     14.01 o 
  10   2   2     1630.14     1586.15     42.98 o 
  11   2   2      106.65       60.78     14.65 o 
  12   2   2     1718.55     1503.68     44.06 o 
  13   2   2      289.70      196.15     21.69 o 
  14   2   2      179.11      198.68     21.89 o 
 -15   3   2        7.46       24.16     17.23 o 
 -14   3   2      761.01      722.19     30.86 o 
 -13   3   2      232.64      218.09     20.14 o 
 -12   3   2     1787.94     1714.78     46.17 o 
 -11   3   2      200.59      202.50     17.00 o 
 -10   3   2     3749.92     3622.36     78.30 o 
  -9   3   2      517.12      534.75     18.50 o 
  -8   3   2     5747.51     6537.61    105.89 o 
  -7   3   2     2824.85     3212.62     42.78 o 
  -6   3   2     1784.10     1470.89     20.51 o 
  -5   3   2      791.30      217.35      7.10 o 
  -4   3   2     4712.53     5268.88     64.80 o 
  -3   3   2     7471.13     7591.18     95.66 o 
  -2   3   2      699.34      419.09     10.64 o 
  -1   3   2     8795.93    11030.51    145.48 o 
   0   3   2     1225.42     1288.24     19.88 o 
   1   3   2     8566.63    10828.07    143.68 o 
   2   3   2        0.90       52.94      4.84 o 
   3   3   2     2905.72     2317.53     35.12 o 
   4   3   2     1212.69     1566.24     28.23 o 
   5   3   2      202.13      173.77      8.57 o 
   6   3   2     1583.36     1944.63     32.18 o 
   7   3   2     3181.01     3153.02     48.59 o 
   8   3   2     1550.74     1852.94     32.55 o 
   9   3   2      478.80      481.39     22.49 o 
  10   3   2      356.84      375.13     30.00 o 
  11   3   2       55.50       94.08     16.05 o 
  12   3   2       56.69       40.79     15.82 o 
  13   3   2        5.23       48.49     16.77 o 
  14   3   2      316.04      217.65     30.86 o 
 -14   4   2        0.81        7.16     16.17 o 
 -13   4   2     1503.01     1433.73     45.07 o 
 -12   4   2        3.37       19.77     14.66 o 
 -11   4   2     2506.77     2521.31     55.38 o 
 -10   4   2      193.82      259.87     15.90 o 
  -9   4   2     5462.86     5682.04     95.51 o 
  -8   4   2       23.17       40.79      8.51 o 
  -7   4   2     7667.69     8215.15    107.44 o 
  -6   4   2     1047.40     1326.14     19.22 o 
  -5   4   2    11157.06    12433.97    149.82 o 
  -4   4   2     1218.62     1721.00     26.57 o 
  -3   4   2    10252.37    10799.14    143.47 o 
  -2   4   2     1988.10     3717.43     54.26 o 
  -1   4   2     2177.13     1898.88     28.34 o 
   0   4   2     1463.04     2446.67     35.62 o 
   1   4   2      209.62      574.20     15.84 o 
   2   4   2     2745.39     4985.42     69.65 o 
   3   4   2      473.79      758.11     17.49 o 
   4   4   2     6027.14    10038.74    165.54 o 
   5   4   2       74.55      162.54      9.08 o 
   6   4   2       61.61      174.63     11.93 o 
   7   4   2      454.89      447.88     14.26 o 
   8   4   2      597.03      877.69     20.74 o 
   9   4   2     2987.55     3025.72     55.66 o 
  10   4   2        6.61       49.44     14.81 o 
  11   4   2     1307.56     1258.37     40.38 o 
  12   4   2      229.97      202.79     21.06 o 
  13   4   2      305.59      261.28     24.12 o 
 -14   5   2      517.10      506.64     28.03 o 
 -13   5   2      122.63      177.82     22.21 o 
 -12   5   2     2172.14     2020.40     54.18 o 
 -11   5   2     1045.57     1050.70     34.85 o 
 -10   5   2     1289.47     1295.63     33.25 o 
  -9   5   2     2011.40     2062.67     41.64 o 
  -8   5   2     4521.03     4576.25     80.03 o 
  -7   5   2     1430.91     1160.56     24.26 o 
  -6   5   2     2766.50     2745.29     44.99 o 
  -5   5   2     1186.62      832.33     16.44 o 
  -4   5   2     2456.16     2252.90     34.26 o 
  -3   5   2     2752.81     2100.60     32.00 o 
  -2   5   2     1590.11     1757.72     27.38 o 
  -1   5   2     3007.82     2130.33     32.14 o 
   0   5   2       14.73       41.68      5.62 o 
   1   5   2     3531.16     3119.46     45.66 o 
   2   5   2     1982.40     3161.89     64.65 o 
   3   5   2     4203.85     4420.11     63.62 o 
   4   5   2      282.06      247.60      9.45 o 
   5   5   2     1482.24     1030.48     21.29 o 
   6   5   2      739.38      726.62     22.20 o 
   7   5   2     1045.08      759.12     26.48 o 
   8   5   2       70.35       40.65      9.28 o 
   9   5   2      132.49      133.76     15.11 o 
  10   5   2     2086.56     1914.77     52.12 o 
  11   5   2      385.83      462.19     29.53 o 
  12   5   2      406.46      366.08     35.62 o 
  13   5   2       73.07      105.04     20.55 o 
 -13   6   2      760.60      753.70     33.16 o 
 -12   6   2      237.58      370.84     30.64 o 
 -11   6   2     1207.29     1155.54     38.44 o 
 -10   6   2     1151.93     1211.29     44.00 o 
  -9   6   2     2844.76     2751.50     57.15 o 
  -8   6   2     2481.25     2691.68     55.28 o 
  -7   6   2     3917.76     4316.58     80.74 o 
  -6   6   2     7809.58     8330.98    133.22 o 
  -5   6   2     2365.82     2327.48     82.99 o 
  -4   6   2     7556.17     6651.83     92.06 o 
  -3   6   2      348.76      229.76      8.94 o 
  -2   6   2    10022.88     9335.04    126.10 o 
  -1   6   2     3349.69     4019.31     57.54 o 
   0   6   2     8665.06     6815.33     93.82 o 
   1   6   2      110.73      114.90      7.50 o 
   2   6   2    17242.37    19145.45    254.40 o 
   3   6   2        5.16       45.69      7.16 o 
   4   6   2    15722.14    18670.13    249.54 o 
   5   6   2     2183.67     2640.67     58.94 o 
   6   6   2    10314.84    11615.81    159.50 o 
   7   6   2      318.79      307.88     14.15 o 
   8   6   2     1925.61     1974.17     39.36 o 
   9   6   2      110.24       94.51     17.13 o 
  10   6   2      832.90      871.41     37.64 o 
  11   6   2      493.84      440.63     36.82 o 
  12   6   2      289.95      425.91     29.64 o 
 -13   7   2      327.44      432.16     28.57 o 
 -12   7   2      537.72      581.75     37.03 o 
 -11   7   2      865.46     1110.37     38.55 o 
 -10   7   2      205.80      271.10     21.88 o 
  -9   7   2     2584.39     2861.90     79.45 o 
  -8   7   2       44.25       26.84     13.19 o 
  -7   7   2     8961.68     9975.66    196.41 o 
  -6   7   2      100.97       59.38     11.12 o 
  -5   7   2    10341.74    10709.06    156.63 o 
  -4   7   2     1516.68     1423.13     25.53 o 
  -3   7   2     8660.67     7743.69    106.72 o 
  -2   7   2       92.81       43.33      6.81 o 
  -1   7   2    11619.42    10374.73    140.71 o 
   0   7   2       66.41       55.36      7.06 o 
   1   7   2    16521.14    16418.74    219.31 o 
   2   7   2      700.79      771.02     18.83 o 
   3   7   2    18229.23    19757.25    348.02 o 
   4   7   2       69.87       36.28     10.07 o 
   5   7   2    12052.43    12927.20    176.80 o 
   6   7   2      403.38      412.53     15.70 o 
   7   7   2     5359.61     5742.48    132.57 o 
   8   7   2       17.23       66.52     14.52 o 
   9   7   2     1404.67     1635.87     48.28 o 
  10   7   2      144.86      172.01     26.08 o 
  11   7   2      521.77      710.30     33.14 o 
  12   7   2      120.16      141.90     22.09 o 
 -12   8   2      366.46      489.08     29.69 o 
 -11   8   2       27.31       12.27     16.69 o 
 -10   8   2     1332.74     1390.66     44.08 o 
  -9   8   2      158.44       83.87     16.82 o 
  -8   8   2     1923.57     1917.74     51.46 o 
  -7   8   2        3.45        9.59     13.69 o 
  -6   8   2     4651.12     4623.85     98.89 o 
  -5   8   2     1901.96     1847.93     41.98 o 
  -4   8   2     4321.79     3490.08     74.14 o 
  -3   8   2        0.44        1.91      6.77 o 
  -2   8   2     9861.63     8842.47    121.89 o 
  -1   8   2      133.60      124.49     10.13 o 
   0   8   2    12155.88    11261.82    153.46 o 
   1   8   2      528.56      426.27     13.65 o 
   2   8   2    13339.77    13429.54    182.33 o 
   3   8   2        9.90        7.06      8.01 o 
   4   8   2     6844.42     6834.79     98.21 o 
   5   8   2        4.49       -9.06      9.06 o 
   6   8   2     4538.19     4548.02     75.60 o 
   7   8   2      293.69      283.15     18.65 o 
   8   8   2     2365.73     2376.09     55.87 o 
   9   8   2      168.89      149.08     20.57 o 
  10   8   2      796.09      922.93     42.43 o 
  11   8   2       40.88       17.42     18.51 o 
 -11   9   2      423.76      507.85     29.92 o 
 -10   9   2       20.02       51.04     17.06 o 
  -9   9   2     1087.91     1147.31     39.68 o 
  -8   9   2       27.50       29.25     17.51 o 
  -7   9   2     1388.38     1635.46     46.44 o 
  -6   9   2       30.90        8.73     13.57 o 
  -5   9   2     2020.86     1853.21     50.16 o 
  -4   9   2       93.97       70.76     12.96 o 
  -3   9   2     4042.79     3436.29     85.76 o 
  -2   9   2      396.55      405.00     18.25 o 
  -1   9   2     9381.66     8621.29    120.22 o 
   0   9   2        5.44       -7.39      7.39 o 
   1   9   2     7605.38     7142.45    108.66 o 
   2   9   2        2.28        6.34      8.40 o 
   3   9   2     4378.91     4090.25     67.57 o 
   4   9   2        3.93        2.04      9.16 o 
   5   9   2     2074.52     1955.47     36.94 o 
   6   9   2      126.76      105.16     14.40 o 
   7   9   2     2401.83     2330.12     55.43 o 
   8   9   2        0.76        3.00     15.85 o 
   9   9   2     1206.81     1285.75     76.92 o 
  10   9   2       63.59       37.77     19.66 o 
  -9  10   2      239.83      235.96     30.21 o 
  -8  10   2      271.11      286.48     25.87 o 
  -7  10   2      281.48      273.61     22.34 o 
  -6  10   2      965.86     1012.08     35.17 o 
  -5  10   2      395.20      315.41     20.96 o 
  -4  10   2     1233.61     1150.95     35.98 o 
  -3  10   2     1428.18     1193.41     32.34 o 
  -2  10   2     2533.02     2277.69     45.38 o 
  -1  10   2        3.71       -6.83      8.89 o 
   0  10   2     2986.21     2604.66     43.83 o 
   1  10   2        9.66        8.92      8.85 o 
   2  10   2     2519.32     2536.20     43.65 o 
   3  10   2       42.05       25.26     10.07 o 
   4  10   2     2088.61     2209.89     40.48 o 
   5  10   2       71.16       53.90     13.83 o 
   6  10   2     1090.07     1329.50     44.94 o 
   7  10   2        0.86       23.42     17.36 o 
   8  10   2      634.68      800.24     36.08 o 
  -8  11   2      414.01      404.63     26.78 o 
  -7  11   2       16.05        6.73     15.90 o 
  -6  11   2      226.86      267.00     22.84 o 
  -5  11   2      187.10      132.27     17.85 o 
  -4  11   2      250.57      258.15     20.62 o 
  -3  11   2      289.45      286.39     20.66 o 
  -2  11   2       42.23       11.57     12.38 o 
  -1  11   2      809.83      791.02     61.63 o 
   0  11   2       16.00       -1.94     10.57 o 
   1  11   2       65.59       82.25     12.11 o 
   2  11   2      103.13      101.42     11.91 o 
   3  11   2       48.43       62.93     11.41 o 
   4  11   2        2.04        3.88     11.52 o 
   5  11   2       69.54       69.59     14.95 o 
   6  11   2        2.55       18.44     18.07 o 
   7  11   2       79.75       63.12     19.91 o 
  -5  12   2      499.66      375.62     24.85 o 
  -4  12   2        8.44       12.84     15.07 o 
  -3  12   2      245.25      210.76     24.88 o 
  -2  12   2       87.85       46.18     15.70 o 
  -1  12   2        3.48       -5.36     12.30 o 
   0  12   2       14.87       30.60     12.38 o 
   1  12   2        7.56       -9.31     11.91 o 
   2  12   2       54.94       65.54     14.08 o 
   3  12   2       30.92       -0.73     16.66 o 
   4  12   2       69.19      104.32     16.26 o 
 -15   0   3     1073.81      966.18     48.21 o 
 -13   0   3     2528.26     2252.30     76.76 o 
 -11   0   3     4304.76     4334.45    126.23 o 
  -9   0   3     7308.59     7526.55    205.08 o 
  -7   0   3     7087.66     6646.56    129.84 o 
  -5   0   3    18270.83    22204.67    417.28 o 
  -3   0   3    13145.16    15452.32    568.97 o 
  -1   0   3     5841.91     5969.92    117.20 o 
   1   0   3       30.75      126.21      6.78 o 
   3   0   3       50.51      122.76      7.80 o 
   5   0   3       45.15      117.29      9.74 o 
   7   0   3      457.56      479.56     19.21 o 
   9   0   3      821.98      952.01     37.64 o 
  11   0   3      685.84      692.69     60.45 o 
  13   0   3      267.84      275.09     32.52 o 
 -15   1   3       97.90      100.16     17.52 o 
 -14   1   3     1171.09     1048.98     36.17 o 
 -13   1   3      665.68      603.17     25.96 o 
 -12   1   3     2529.36     2326.69     54.34 o 
 -11   1   3      939.49      774.12     25.05 o 
 -10   1   3     6396.35     6144.26    121.13 o 
  -9   1   3     1727.90     1493.99     31.60 o 
  -8   1   3    11704.47    12159.00    189.15 o 
  -7   1   3     4297.98     3897.04     63.43 o 
  -6   1   3    16302.98    18744.28    268.35 o 
  -5   1   3     4340.22     3705.57     51.84 o 
  -4   1   3     8130.48     8796.67    125.12 o 
  -3   1   3    33943.66    51689.61    879.50 o 
  -2   1   3     5414.02     5315.66     67.84 o 
  -1   1   3    14323.21    19558.94    300.74 o 
   0   1   3     3794.08     3499.91     43.27 o 
   1   1   3    41116.27    65621.10    852.30 o 
   2   1   3     1269.53     1112.94     17.83 o 
   3   1   3     2725.74     1561.06     24.31 o 
   4   1   3       33.40       48.35      5.20 o 
   5   1   3     6677.22     6244.85     86.38 o 
   6   1   3      723.25      727.97     16.38 o 
   7   1   3     4398.74     4000.07     59.18 o 
   8   1   3      944.20      899.78     20.16 o 
   9   1   3     2126.54     2130.54     51.58 o 
  10   1   3      710.14      588.26     20.58 o 
  11   1   3      162.99      208.60     19.12 o 
  12   1   3      393.21      287.58     27.68 o 
  13   1   3       51.36      120.59     18.71 o 
  14   1   3      158.39      115.22     19.82 o 
 -15   2   3      590.81      568.13     27.26 o 
 -14   2   3      108.21      164.54     18.72 o 
 -13   2   3     1498.14     1409.21     40.06 o 
 -12   2   3      738.48      829.06     28.29 o 
 -11   2   3     3172.17     2961.27     72.62 o 
 -10   2   3     1587.38     1798.95     38.37 o 
  -9   2   3     4177.68     3993.90     87.09 o 
  -8   2   3     9877.71    12134.05    189.25 o 
  -7   2   3     3675.95     4054.75     66.49 o 
  -6   2   3     5065.90     3781.65     61.72 o 
  -5   2   3     2581.18     2635.60     48.53 o 
  -4   2   3    21196.57    22311.73    321.00 o 
  -3   2   3     1931.91     1512.37     32.78 o 
  -2   2   3     9952.99     5121.98     62.46 o 
  -1   2   3     2627.21     2948.97     36.34 o 
   0   2   3    17220.44    13787.14    183.35 o 
   3   2   3     3189.60     4990.99     69.23 o 
   4   2   3    19136.89    19989.40    264.04 o 
   5   2   3      943.31     1295.22     26.79 o 
   6   2   3    19770.24    23586.97    311.86 o 
   7   2   3      850.19      793.01     18.14 o 
   8   2   3     5013.03     5134.22     75.26 o 
   9   2   3      267.57      273.65     13.87 o 
  10   2   3      862.08      872.57     25.52 o 
  11   2   3      757.12      590.83     26.52 o 
  12   2   3      257.45      338.93     24.28 o 
  13   2   3      138.63       80.66     18.20 o 
 -15   3   3      593.64      553.90     28.52 o 
 -14   3   3      591.07      532.62     26.94 o 
 -13   3   3       28.42       65.40     15.36 o 
 -12   3   3      187.48      214.06     17.87 o 
 -11   3   3     1487.15     1544.47     50.06 o 
 -10   3   3     1083.53     1231.77     30.21 o 
  -9   3   3     4305.83     4426.87     75.44 o 
  -8   3   3     1540.75     1550.75     35.92 o 
  -7   3   3    14343.76    15016.96    203.75 o 
  -6   3   3     6579.49     7757.65    100.06 o 
  -5   3   3    18678.38    17279.65    230.93 o 
  -4   3   3     2325.40     2247.73     29.18 o 
  -3   3   3    37950.14    38681.85    475.59 o 
  -2   3   3     2155.60     2424.37     32.63 o 
  -1   3   3    22772.74    17195.39    214.34 o 
   0   3   3     1283.40     1722.92     26.27 o 
   1   3   3    32793.66    30068.36    355.18 o 
   2   3   3     1193.20     1729.19     29.08 o 
   3   3   3    25211.93    24014.37    299.86 o 
   4   3   3       98.06      156.98      8.23 o 
   5   3   3    65739.42    92619.23   1204.61 o 
   6   3   3      129.27      239.44     10.83 o 
   7   3   3    12224.98    12335.59    267.64 o 
   8   3   3      235.88      308.43     13.63 o 
   9   3   3     4752.09     4486.50     68.27 o 
  10   3   3       28.90       34.43     13.12 o 
  11   3   3      130.33      148.06     18.16 o 
  12   3   3      814.89      711.00     31.04 o 
  13   3   3     1017.24      920.18     36.92 o 
 -14   4   3      589.36      596.76     29.29 o 
 -13   4   3        2.54        1.50     14.26 o 
 -12   4   3     1701.52     1895.77     45.98 o 
 -11   4   3       17.14       22.83     10.89 o 
 -10   4   3     4500.12     4313.01     75.56 o 
  -9   4   3       34.57       36.41     10.04 o 
  -8   4   3     9966.24    10003.41    147.63 o 
  -7   4   3      748.97     1026.52     21.38 o 
  -6   4   3    30504.13    36810.20    459.76 o 
  -5   4   3      185.01      278.97      7.94 o 
  -4   4   3    52858.49    64458.74    837.39 o 
  -3   4   3      641.60      736.90     13.42 o 
  -2   4   3    35955.27    35814.11    467.15 o 
  -1   4   3      659.39      954.25     16.32 o 
   0   4   3    39371.63    43373.10    565.33 o 
   1   4   3      195.61      553.35     12.72 o 
   2   4   3    16195.55    11376.63    152.54 o 
   3   4   3     2151.50     3145.57     51.12 o 
   4   4   3    44213.30    53902.64    704.47 o 
   5   4   3       71.30      136.04     10.09 o 
   6   4   3    16887.32    16469.06    221.19 o 
   7   4   3      195.59      189.43     11.47 o 
   8   4   3     9286.88     8766.56    131.26 o 
   9   4   3       51.44       52.00     11.12 o 
  10   4   3     1845.17     2104.82     55.45 o 
  11   4   3       26.00       22.59     16.32 o 
  12   4   3      312.17      493.31     35.35 o 
  13   4   3      175.04      137.79     20.46 o 
 -14   5   3       91.93       82.25     18.64 o 
 -13   5   3      284.36      334.69     23.59 o 
 -12   5   3      217.65      274.77     19.42 o 
 -11   5   3     1908.41     1986.97     45.66 o 
 -10   5   3       43.21       27.94     15.74 o 
  -9   5   3     1476.37     1414.96     31.52 o 
  -8   5   3      301.84      307.47     14.07 o 
  -7   5   3     4730.77     4644.92     87.20 o 
  -6   5   3      763.44      839.02     21.93 o 
  -5   5   3    10060.15    10195.75    137.05 o 
  -4   5   3     1064.43      919.97     17.83 o 
  -3   5   3    11572.01     8997.65    120.94 o 
  -2   5   3     1456.33     1492.05     23.96 o 
  -1   5   3    21318.51    19795.53    260.50 o 
   0   5   3      620.40      553.83     12.43 o 
   1   5   3    32363.12    37495.15    490.91 o 
   2   5   3      101.72      259.47     10.21 o 
   3   5   3    25024.95    27327.44    360.40 o 
   4   5   3     1241.50     1528.87     27.53 o 
   5   5   3    13270.25    15695.09    211.20 o 
   6   5   3      251.87      319.71     13.19 o 
   7   5   3     4960.48     4883.77     73.19 o 
   8   5   3      949.52      944.92     29.71 o 
   9   5   3     6108.73     6457.68    102.21 o 
  10   5   3      610.83      531.67     26.99 o 
  11   5   3      852.48      883.59     35.61 o 
  12   5   3       14.64        5.68     17.12 o 
 -13   6   3      646.20      666.49     31.16 o 
 -12   6   3      162.97      242.19     22.25 o 
 -11   6   3      905.59      836.00     32.19 o 
 -10   6   3      977.03     1137.79     31.56 o 
  -9   6   3      879.95      822.80     23.60 o 
  -8   6   3     1473.74     1636.58     37.50 o 
  -7   6   3     1843.05     1876.14     46.28 o 
  -6   6   3     5386.01     5715.43    115.49 o 
  -5   6   3     2352.96     2205.02     60.91 o 
  -4   6   3     5060.93     4488.44     63.80 o 
  -3   6   3      250.26      197.09      8.41 o 
  -2   6   3     4679.91     3040.91     44.81 o 
  -1   6   3      926.25     1081.78     19.71 o 
   0   6   3    10749.61    10478.76    141.64 o 
   1   6   3       40.57       36.20      6.38 o 
   2   6   3    12042.13    12990.80    187.37 o 
   3   6   3        9.27       34.53      7.45 o 
   4   6   3     9535.06    10748.91    147.68 o 
   5   6   3      460.72      555.03     16.30 o 
   6   6   3     1871.77     1757.84     32.78 o 
   7   6   3        5.00       16.91      9.46 o 
   8   6   3     2168.49     2294.63     41.21 o 
   9   6   3        2.74       10.40     13.77 o 
  10   6   3      836.82      995.16     37.55 o 
  11   6   3       56.28       42.49     18.03 o 
  12   6   3      292.88      309.25     32.61 o 
 -13   7   3        3.54       24.50     17.98 o 
 -12   7   3     1253.08     1259.74     41.97 o 
 -11   7   3      183.24      135.36     18.95 o 
 -10   7   3     2898.68     2912.90     70.06 o 
  -9   7   3      278.00      307.65     21.12 o 
  -8   7   3     2230.34     2341.37     72.45 o 
  -7   7   3      509.68      594.25     45.23 o 
  -6   7   3     3476.42     3616.99     90.12 o 
  -5   7   3     1133.04     1110.27     28.12 o 
  -4   7   3     2389.81     2328.68     39.70 o 
  -3   7   3     1258.99     1233.65     22.72 o 
  -2   7   3     2086.83     1670.76     42.52 o 
  -1   7   3     3700.28     3874.99     56.77 o 
   0   7   3     1410.55     1316.85     30.23 o 
   1   7   3     3474.89     3494.78     52.79 o 
   2   7   3      320.57      270.84     14.91 o 
   3   7   3     2053.19     1846.43     45.55 o 
   4   7   3       37.92       74.83      9.44 o 
   5   7   3      741.60      867.06     21.47 o 
   6   7   3      517.62      537.41     19.34 o 
   7   7   3      276.20      338.55     20.18 o 
   8   7   3      215.24      194.41     15.32 o 
   9   7   3      507.22      536.36     39.15 o 
  10   7   3       49.08       52.26     18.29 o 
  11   7   3      172.99      201.94     26.55 o 
 -12   8   3      127.77      137.89     20.99 o 
 -11   8   3     1235.20     1231.22     42.01 o 
 -10   8   3       32.43       31.33     16.48 o 
  -9   8   3      976.90     1119.81     41.92 o 
  -8   8   3      222.33      282.13     20.42 o 
  -7   8   3     2819.16     2788.28     65.72 o 
  -6   8   3        4.07       38.10     12.96 o 
  -5   8   3     1083.38      905.91     33.64 o 
  -4   8   3       64.55       99.22     17.03 o 
  -3   8   3      816.66      649.75     21.33 o 
  -2   8   3       34.02       88.77      8.87 o 
  -1   8   3      712.62      608.47     15.73 o 
   0   8   3       57.09      134.47      9.54 o 
   1   8   3       95.44      136.87      9.91 o 
   2   8   3        8.49       19.93      8.16 o 
   3   8   3       76.24       92.83     10.64 o 
   4   8   3       44.45       59.12     11.97 o 
   5   8   3      125.63      144.59     12.46 o 
   6   8   3      152.75      240.41     14.86 o 
   7   8   3       50.63      105.40     13.75 o 
   8   8   3       30.98       69.23     16.37 o 
   9   8   3      109.26      173.52     21.86 o 
  10   8   3        0.78       12.36     18.29 o 
 -11   9   3      223.18      254.50     24.60 o 
 -10   9   3     1179.96     1172.02     40.62 o 
  -9   9   3      278.76      307.24     26.42 o 
  -8   9   3     1062.14     1017.10     35.12 o 
  -7   9   3      731.75      699.08     42.60 o 
  -6   9   3     2289.54     2054.97     52.79 o 
  -5   9   3     2020.58     1827.60     47.51 o 
  -4   9   3     1033.11      924.64     44.36 o 
  -3   9   3     1990.46     1999.81     90.10 o 
  -2   9   3     3054.36     2670.60     50.23 o 
  -1   9   3      540.08      487.96     16.86 o 
   0   9   3        7.90       11.96      8.16 o 
   1   9   3      296.05      366.33     14.55 o 
   2   9   3        2.47       -0.07      8.45 o 
   3   9   3      879.99      939.07     23.10 o 
   4   9   3      226.31      232.41     14.01 o 
   5   9   3     1598.78     1541.15     32.07 o 
   6   9   3        6.55       19.48     11.69 o 
   7   9   3      903.76      800.97     27.92 o 
   8   9   3       59.58       73.01     19.70 o 
   9   9   3      221.53      258.71     31.53 o 
  -9  10   3      211.64      229.10     22.42 o 
  -8  10   3      802.01      932.59     35.56 o 
  -7  10   3      448.05      448.16     26.14 o 
  -6  10   3     1317.60     1368.30     40.94 o 
  -5  10   3      201.40      216.96     19.04 o 
  -4  10   3     2015.65     2096.46     53.24 o 
  -3  10   3     1380.69     1001.09     32.41 o 
  -2  10   3     1271.55     1205.42     32.51 o 
  -1  10   3      139.18      115.40     12.28 o 
   0  10   3     1691.66     1740.02     38.58 o 
   1  10   3       32.62       38.11     10.48 o 
   2  10   3     2013.60     2027.33     37.79 o 
   3  10   3      143.66      148.68     12.94 o 
   4  10   3     2313.23     2370.98     43.25 o 
   5  10   3      284.83      312.06     16.88 o 
   6  10   3     1424.66     1555.32     39.85 o 
   7  10   3      176.99      215.10     32.99 o 
   8  10   3      507.16      643.67     37.95 o 
  -8  11   3       58.56       64.80     17.73 o 
  -7  11   3     1018.14      968.29     36.85 o 
  -6  11   3      160.91      142.55     18.77 o 
  -5  11   3     1111.82     1245.41     40.08 o 
  -4  11   3      223.34      174.90     21.35 o 
  -3  11   3      807.95      820.91     30.84 o 
  -2  11   3      158.15      164.49     17.84 o 
  -1  11   3      982.98     1023.70     30.94 o 
   0  11   3      114.84       79.77     13.13 o 
   1  11   3     2488.17     2372.04     52.39 o 
   2  11   3        2.66       20.78     11.23 o 
   3  11   3     2594.54     2730.68     51.59 o 
   4  11   3       28.60       19.99     11.68 o 
   5  11   3     1638.28     1784.60     43.61 o 
   6  11   3       24.00       27.36     16.25 o 
  -5  12   3       19.92        5.53     14.58 o 
  -4  12   3      980.64     1035.53     44.93 o 
  -3  12   3        0.81       -2.47     14.25 o 
  -2  12   3     1172.25     1221.22     39.75 o 
  -1  12   3       66.56       68.82     16.64 o 
   0  12   3     2081.20     2075.04     69.54 o 
   1  12   3        7.89       32.96     14.74 o 
   2  12   3     2106.40     1945.25     44.70 o 
   3  12   3       16.86       29.96     14.98 o 
 -14   0   4      249.28      266.89     26.83 o 
 -12   0   4      447.28      519.30     29.87 o 
 -10   0   4     4048.72     3625.84    104.68 o 
  -8   0   4     6996.56     5541.49    110.13 o 
  -6   0   4    19064.97    18739.81    352.89 o 
  -4   0   4    40349.73    45035.77   1645.04 o 
  -2   0   4    70455.30    83160.03   2302.25 o 
   0   0   4    63059.65    69445.55   1145.85 o 
   2   0   4    27577.88    24615.70    455.42 o 
   4   0   4    31193.84    31383.28    581.58 o 
   6   0   4    32076.84    36507.02    677.67 o 
   8   0   4    15252.72    14743.01    327.20 o 
  10   0   4     4273.75     4281.49     94.21 o 
  12   0   4      408.55      509.44     37.55 o 
 -15   1   4      370.22      316.50     22.14 o 
 -14   1   4      653.16      552.28     24.37 o 
 -13   1   4     1226.32     1116.07     33.11 o 
 -12   1   4      370.72      383.28     18.91 o 
 -11   1   4     1706.25     1635.70     39.55 o 
 -10   1   4      919.80     1006.70     24.38 o 
  -9   1   4     7179.05     7493.72    157.05 o 
  -8   1   4     1657.00     1544.14     48.31 o 
  -7   1   4    19171.22    23003.67    306.75 o 
  -6   1   4     5819.08     6679.35     91.44 o 
  -5   1   4    44247.73    54492.17    671.85 o 
  -4   1   4     1887.76     1616.62     25.63 o 
  -3   1   4    36275.80    36160.65    516.14 o 
  -2   1   4     2783.72     3132.98     46.29 o 
  -1   1   4    38587.39    37499.18    533.12 o 
   0   1   4       34.84      205.80      6.61 o 
   1   1   4    35410.75    31891.24    415.97 o 
   2   1   4      636.87      830.18     14.70 o 
   3   1   4    25914.15    21427.32    281.91 o 
   4   1   4      932.08     1467.98     24.41 o 
   5   1   4    19496.67    18652.22    247.56 o 
   6   1   4      283.10      381.62     12.28 o 
   7   1   4    16667.92    16812.33    225.65 o 
   8   1   4      236.48      278.98     13.09 o 
   9   1   4     5986.68     5589.96    126.62 o 
  10   1   4      212.00      239.94     17.45 o 
  11   1   4     1888.05     1766.32     49.17 o 
  12   1   4       46.57       59.90     16.51 o 
  13   1   4       39.36      104.30     19.15 o 
 -15   2   4      623.01      525.75     35.26 o 
 -14   2   4      730.48      676.48     32.44 o 
 -13   2   4      747.72      771.68     32.10 o 
 -12   2   4      433.90      540.21     21.91 o 
 -11   2   4     1946.98     1823.45     39.30 o 
 -10   2   4     1194.13     1210.35     26.28 o 
  -9   2   4     3673.48     3668.32     63.95 o 
  -8   2   4     5729.31     5845.96     94.22 o 
  -7   2   4     5254.51     5557.57     89.08 o 
  -6   2   4     2907.36     1949.52     32.52 o 
  -5   2   4     5939.37     6831.31     94.44 o 
  -4   2   4    11624.24    11080.83    150.08 o 
  -3   2   4     3386.29     2864.46     40.98 o 
  -2   2   4    11749.27     8727.39    125.34 o 
  -1   2   4     4237.20     4381.79     53.29 o 
   0   2   4    33831.95    38749.16    456.90 o 
   1   2   4     1707.33     1512.56     22.08 o 
   2   2   4    28359.00    31625.86    413.25 o 
   4   2   4     5433.93     3457.64     50.66 o 
   5   2   4       10.07       61.31      7.13 o 
   6   2   4    11392.50    12859.44    173.66 o 
   7   2   4       15.94       21.17      8.74 o 
   8   2   4     5113.39     5399.49     79.22 o 
   9   2   4       36.62       39.51      9.78 o 
  10   2   4     3095.05     2761.83     50.88 o 
  11   2   4      310.19      239.43     22.62 o 
  12   2   4      226.51      248.79     22.61 o 
  13   2   4      262.52      206.83     41.33 o 
 -15   3   4        7.47        8.66     16.30 o 
 -14   3   4     2119.06     1955.51     52.00 o 
 -13   3   4       70.14       64.80     14.98 o 
 -12   3   4     2735.25     2576.45     60.21 o 
 -11   3   4       86.33      102.67     11.53 o 
 -10   3   4     8203.39     8558.24    138.77 o 
  -9   3   4      572.61      568.96     17.39 o 
  -8   3   4     4961.90     4650.24     72.69 o 
  -7   3   4      538.60      264.53     15.11 o 
  -6   3   4    11182.45    12229.13    192.00 o 
  -5   3   4     6492.12     7028.51    105.06 o 
  -4   3   4     9024.69     9782.88    125.42 o 
  -3   3   4    21738.41    32364.09    427.59 o 
  -2   3   4     7824.83     8354.28    105.54 o 
  -1   3   4     2596.56     2415.08     31.17 o 
   0   3   4     2627.38     2289.98     38.71 o 
   1   3   4     5394.97     6042.39     80.33 o 
   2   3   4      275.83      209.50      8.74 o 
   3   3   4      793.94      434.04     13.63 o 
   4   3   4     2444.00     4170.39     60.63 o 
   5   3   4     7685.46     9178.04    143.52 o 
   6   3   4       56.54      142.79     10.90 o 
   7   3   4     1993.07     2186.84     38.75 o 
   8   3   4      185.26      195.02     12.54 o 
   9   3   4      318.11      352.00     15.74 o 
  10   3   4       56.11       60.03     13.37 o 
  11   3   4      313.08      429.64     25.99 o 
  12   3   4      766.82      544.35     28.60 o 
  13   3   4       15.05       31.25     17.87 o 
 -14   4   4      377.33      314.94     29.36 o 
 -13   4   4     2263.96     2354.55     54.40 o 
 -12   4   4       77.87       88.38     12.90 o 
 -11   4   4     3721.67     3888.48     70.06 o 
 -10   4   4      102.62      144.59     12.35 o 
  -9   4   4     6917.09     7236.67    109.75 o 
  -8   4   4       14.35      104.15      8.68 o 
  -7   4   4     9012.95     8971.52    143.91 o 
  -6   4   4      978.99     1261.96     23.42 o 
  -5   4   4    18888.69    21112.85    281.77 o 
  -3   4   4    11038.62    11267.27    149.31 o 
  -2   4   4      151.16      231.24      7.12 o 
  -1   4   4     3033.59     2297.52     37.89 o 
   0   4   4       95.86      253.92     10.16 o 
   1   4   4     6047.23     7533.53     92.44 o 
   2   4   4       63.08      166.58      6.83 o 
   3   4   4     2472.79     2764.46     39.99 o 
   4   4   4     1012.09     1874.87     31.75 o 
   5   4   4      217.17      258.86     12.01 o 
   6   4   4       78.02      132.34     13.71 o 
   7   4   4      291.39      338.74     16.12 o 
   8   4   4     1161.42     1267.50     27.61 o 
   9   4   4      295.15      276.99     15.08 o 
  10   4   4        2.90       -0.60     19.95 o 
  11   4   4       14.21       32.87     20.87 o 
  12   4   4       28.62       61.58     18.82 o 
 -14   5   4      687.92      767.01     54.99 o 
 -13   5   4      918.11      783.92     57.29 o 
 -12   5   4     2097.92     2116.67     48.31 o 
 -11   5   4      253.37      340.28     17.47 o 
 -10   5   4     3846.51     4235.25     80.64 o 
  -9   5   4      764.71      773.56     22.00 o 
  -8   5   4     4289.97     4263.91     73.78 o 
  -7   5   4      697.70      612.27     23.62 o 
  -6   5   4     3647.89     3118.80     65.74 o 
  -5   5   4     3308.04     3555.14     65.05 o 
  -4   5   4     2746.27     2430.90     38.79 o 
  -3   5   4     9738.45    12192.38    162.16 o 
  -2   5   4     3491.60     3367.41     51.52 o 
  -1   5   4    10346.90    13125.97    174.89 o 
   0   5   4      103.48       84.96      6.42 o 
   1   5   4     1116.72      742.42     19.85 o 
   2   5   4       52.61      105.42      6.63 o 
   3   5   4      180.02      131.90     13.12 o 
   4   5   4      547.47      641.61     25.20 o 
   5   5   4     1039.74      751.32     20.56 o 
   6   5   4      665.25      643.77     18.09 o 
   7   5   4     6917.56     7505.55    107.79 o 
   8   5   4      805.50      782.88     21.40 o 
   9   5   4     1350.87     1553.91     44.42 o 
  10   5   4      297.18      257.56     20.95 o 
  11   5   4      106.04      158.49     21.36 o 
  12   5   4       41.79       76.04     19.99 o 
 -13   6   4      688.26      714.35     43.56 o 
 -12   6   4      519.01      619.12     29.48 o 
 -11   6   4     1280.12     1223.26     42.37 o 
 -10   6   4      964.68     1211.34     36.10 o 
  -9   6   4     4634.90     4680.84     82.09 o 
  -8   6   4     3072.33     2943.46     66.36 o 
  -7   6   4     4631.93     5110.28    104.65 o 
  -6   6   4     4148.43     3869.50     80.75 o 
  -5   6   4     2741.39     2715.27     60.70 o 
  -4   6   4     9411.43     8687.77    228.42 o 
  -3   6   4     3836.82     3915.73     56.13 o 
  -2   6   4     8690.53     7966.68    108.65 o 
  -1   6   4     2917.51     3184.58     52.91 o 
   0   6   4     5624.98     4343.37     62.68 o 
   1   6   4      727.10      643.10     17.23 o 
   2   6   4     5940.47     5548.56     79.46 o 
   3   6   4       12.51      114.63     12.33 o 
   4   6   4     6951.25     6925.29    103.82 o 
   5   6   4      371.87      533.75     16.61 o 
   6   6   4     7447.56     7842.39    119.41 o 
   7   6   4       92.98      109.68     11.83 o 
   8   6   4     2502.17     2459.06     43.99 o 
   9   6   4      362.12      305.51     19.94 o 
  10   6   4      847.77      856.79     55.02 o 
  11   6   4      115.52      122.12     21.27 o 
 -13   7   4      164.59      259.61     24.40 o 
 -12   7   4      134.05      170.44     28.09 o 
 -11   7   4      794.88      893.94     33.65 o 
 -10   7   4      395.24      476.38     21.66 o 
  -9   7   4     3711.80     3906.65     76.65 o 
  -8   7   4      613.21      585.52     27.10 o 
  -7   7   4     5598.48     5652.23    133.52 o 
  -6   7   4      785.13      760.63     25.88 o 
  -5   7   4     6923.91     7102.38    140.91 o 
  -4   7   4     1337.50     1155.41     28.22 o 
  -3   7   4     9558.57     8887.75    140.48 o 
  -2   7   4      551.53      534.96     14.75 o 
  -1   7   4     9089.24     8043.67    111.00 o 
   0   7   4      203.22      170.33     10.30 o 
   1   7   4    10490.90     9999.37    137.41 o 
   2   7   4       10.54       22.60      7.90 o 
   3   7   4     9170.11     8753.89    183.82 o 
   4   7   4       11.04        9.81      8.60 o 
   5   7   4     7169.70     7083.91    102.50 o 
   6   7   4       23.71       34.88     10.84 o 
   7   7   4     3059.22     3489.07     57.35 o 
   8   7   4       68.44      131.15     14.78 o 
   9   7   4     1541.89     1570.79     45.30 o 
  10   7   4      128.80      121.52     21.02 o 
  11   7   4      848.05      858.07     42.91 o 
 -12   8   4      509.29      536.43     29.60 o 
 -11   8   4        7.18       22.41     17.00 o 
 -10   8   4      525.79      559.86     27.22 o 
  -9   8   4       70.44       32.96     15.08 o 
  -8   8   4     1932.98     1855.42     55.95 o 
  -7   8   4       31.27       15.35     11.69 o 
  -6   8   4     2841.28     2586.40     60.29 o 
  -5   8   4       10.54        6.43     10.71 o 
  -4   8   4     7970.41     7565.74    150.01 o 
  -3   8   4       68.30       88.68     11.11 o 
  -2   8   4     7997.98     7308.26    118.27 o 
  -1   8   4      270.97      222.83     11.94 o 
   0   8   4     6288.41     5947.11     85.42 o 
   1   8   4       48.56       22.12      7.95 o 
   2   8   4     7063.58     6807.89     97.87 o 
   3   8   4      121.63      129.70     11.18 o 
   4   8   4     6358.24     6539.31    131.40 o 
   5   8   4       87.42      118.60     12.25 o 
   6   8   4     5379.54     5894.27     88.81 o 
   7   8   4      342.84      322.12     17.21 o 
   8   8   4     2407.12     2657.72     56.44 o 
   9   8   4      192.21      198.52     23.26 o 
  10   8   4     1007.27     1250.25     45.36 o 
 -11   9   4      391.38      408.78     42.48 o 
 -10   9   4       21.58       43.60     19.26 o 
  -9   9   4      573.07      663.03     29.46 o 
  -8   9   4        8.39       13.24     14.33 o 
  -7   9   4     2039.55     1838.17     48.96 o 
  -6   9   4      523.33      467.74     28.26 o 
  -5   9   4     3056.10     2989.87     68.55 o 
  -4   9   4      514.11      443.83     31.21 o 
  -3   9   4     6841.72     6648.26    134.65 o 
  -2   9   4       11.86        6.86     10.32 o 
  -1   9   4     4366.87     4081.11     71.69 o 
   0   9   4       18.62        7.74      8.90 o 
   1   9   4     4476.39     4374.32     71.35 o 
   2   9   4      217.11      268.59     14.11 o 
   3   9   4     3375.74     3300.21     54.14 o 
   4   9   4      426.35      387.69     17.86 o 
   5   9   4     3233.87     3271.87     55.26 o 
   6   9   4       85.48       68.25     12.43 o 
   7   9   4     1989.61     2115.79     48.56 o 
   8   9   4        2.42        5.07     15.90 o 
   9   9   4      724.33      861.06     37.90 o 
  -9  10   4      476.26      490.62     27.35 o 
  -8  10   4      439.78      376.16     26.31 o 
  -7  10   4       56.66       83.30     16.66 o 
  -6  10   4      857.79      742.71     29.32 o 
  -5  10   4      848.18      749.04     28.75 o 
  -4  10   4      537.99      574.34     24.68 o 
  -3  10   4      108.02      115.51     15.16 o 
  -2  10   4      503.66      404.09     21.84 o 
  -1  10   4      252.36      188.23     15.78 o 
   0  10   4     1150.86      998.40     32.28 o 
   1  10   4       75.76       86.10     12.79 o 
   2  10   4     3059.23     2808.13     55.29 o 
   3  10   4        9.70       13.84     11.07 o 
   4  10   4     1953.27     2140.91     40.71 o 
   5  10   4        0.78        4.67     11.44 o 
   6  10   4      487.13      681.00     24.87 o 
   7  10   4      124.51       85.85     20.90 o 
  -7  11   4      171.30      124.96     18.66 o 
  -6  11   4      187.13      238.97     21.64 o 
  -5  11   4       62.69       55.40     17.79 o 
  -4  11   4      128.04      154.28     17.51 o 
  -3  11   4       96.02       82.89     15.73 o 
  -2  11   4      474.74      390.44     27.75 o 
  -1  11   4      128.45      120.07     17.08 o 
   0  11   4     1595.86     1291.14     40.74 o 
   1  11   4      493.24      494.69     23.21 o 
   2  11   4       36.88       52.47     13.47 o 
   3  11   4      521.64      508.23     26.71 o 
   4  11   4        1.02       22.55     13.77 o 
   5  11   4      143.15      182.12     22.96 o 
  -4  12   4       24.03        5.13     14.06 o 
  -3  12   4      184.31      194.61     19.97 o 
  -2  12   4       13.76       21.40     15.26 o 
  -1  12   4      751.62      523.67     27.20 o 
   0  12   4       43.68       25.20     16.10 o 
   1  12   4       43.87       66.86     18.07 o 
   2  12   4       25.15       26.24     17.00 o 
 -15   0   5      541.27      630.09     37.56 o 
 -13   0   5     4072.76     4104.40    122.46 o 
 -11   0   5     8516.56     8788.29    239.03 o 
  -9   0   5    10121.43    10200.70    197.84 o 
  -7   0   5    18457.47    19026.88    319.53 o 
  -5   0   5    19730.52    20792.36    767.16 o 
  -3   0   5    25472.41    30927.80    861.40 o 
  -1   0   5     2063.01     1005.81     27.10 o 
   1   0   5     3625.59     3302.02     87.22 o 
   3   0   5      115.66      128.08      9.43 o 
   5   0   5      231.40      436.31     17.19 o 
   7   0   5      176.50      227.47     17.62 o 
   9   0   5      437.15      461.86     25.49 o 
  11   0   5      280.35      266.20     31.25 o 
  13   0   5      396.67      331.74     37.28 o 
 -15   1   5        7.64       15.37     14.17 o 
 -14   1   5      486.21      504.00     23.07 o 
 -13   1   5      493.38      492.90     21.77 o 
 -12   1   5     4320.77     4061.52     84.29 o 
 -11   1   5       87.83      140.31     15.37 o 
 -10   1   5     4353.56     4113.95     98.65 o 
  -9   1   5      106.28       94.80     11.43 o 
  -8   1   5    13797.81    15333.61    206.63 o 
  -7   1   5      371.28      138.71      6.10 o 
  -6   1   5    11309.23    11705.43    155.44 o 
  -5   1   5     5302.24     5855.55    104.23 o 
  -4   1   5    18359.85    21490.60    309.47 o 
  -3   1   5     4661.80     4165.15     76.87 o 
  -2   1   5     8764.59     9653.13    140.83 o 
  -1   1   5     1465.79      753.28     14.05 o 
   0   1   5     8680.27     8732.84    105.12 o 
   1   1   5     1461.21      785.08     14.08 o 
   2   1   5     3627.30     3397.99     48.46 o 
   3   1   5      281.64      116.33      7.67 o 
   4   1   5      374.72      274.35     10.25 o 
   5   1   5      729.89      370.37     13.38 o 
   6   1   5      250.79      378.07     12.55 o 
   7   1   5     2735.36     2931.69     55.21 o 
   8   1   5        5.09       23.71      8.69 o 
   9   1   5     1113.00     1177.97     26.01 o 
  10   1   5      164.62      126.53     12.94 o 
  11   1   5      237.28      310.67     22.99 o 
  12   1   5       18.57       21.26     16.29 o 
  13   1   5       23.15       24.41     17.53 o 
 -15   2   5      234.73      260.63     20.95 o 
 -14   2   5      145.61      142.39     16.57 o 
 -13   2   5     1262.45     1234.95     35.64 o 
 -12   2   5     1784.52     1633.55     37.18 o 
 -11   2   5     4884.44     4638.61     84.72 o 
 -10   2   5     2544.22     2560.07     48.01 o 
  -9   2   5     4051.26     4284.51     71.27 o 
  -8   2   5     5861.76     6237.14     89.09 o 
  -7   2   5     6203.75     6523.12     91.33 o 
  -6   2   5    11368.08    12816.52    186.16 o 
  -5   2   5     2097.23     1315.93     18.51 o 
  -4   2   5    29969.27    39772.71    497.66 o 
  -3   2   5    15236.05    18853.63    253.24 o 
  -2   2   5    26026.11    30815.63    435.13 o 
  -1   2   5     5218.99     5342.32     65.34 o 
   0   2   5    29157.89    32253.94    381.10 o 
   1   2   5      210.85      108.39      7.50 o 
   2   2   5    21801.32    23388.72    307.68 o 
   3   2   5       28.09       87.01      6.61 o 
   4   2   5    12115.13    11312.08    152.85 o 
   5   2   5      371.89      492.85     13.69 o 
   6   2   5     5701.59     4716.43     69.24 o 
   7   2   5      151.69      223.13     12.07 o 
   8   2   5     5433.01     5191.84     79.02 o 
   9   2   5       70.04       45.46     10.27 o 
  10   2   5     3395.06     3080.69     52.35 o 
  11   2   5       24.69       22.82     15.87 o 
  12   2   5     1004.84      908.28     36.49 o 
 -15   3   5      372.01      192.92     18.68 o 
 -14   3   5       11.29       22.84     13.77 o 
 -13   3   5      539.75      621.28     27.67 o 
 -12   3   5      239.10      284.88     15.59 o 
 -11   3   5     2918.87     3003.63     55.65 o 
 -10   3   5      903.60      986.33     24.20 o 
  -9   3   5     5953.08     6591.89    100.87 o 
  -8   3   5     5321.20     6005.81     90.91 o 
  -7   3   5     5915.26     4899.99     80.95 o 
  -6   3   5     4318.98     4576.63     70.81 o 
  -5   3   5    13768.00    12288.53    179.99 o 
  -4   3   5     1213.72     1074.88     18.58 o 
  -3   3   5    17045.62    14316.84    179.81 o 
  -2   3   5      809.52      762.89     13.84 o 
  -1   3   5    40624.01    44984.13    527.26 o 
   0   3   5     1587.67     2021.95     26.22 o 
   1   3   5    29201.96    29916.42    370.59 o 
   2   3   5      222.23      350.53     10.50 o 
   3   3   5    34446.77    42070.47    550.72 o 
   4   3   5     1173.25     1584.83     27.70 o 
   5   3   5     7362.30     6522.75     92.40 o 
   6   3   5      279.52      339.10     26.33 o 
   7   3   5     5647.83     5499.21     80.99 o 
   8   3   5      240.17      256.05     13.99 o 
   9   3   5     5118.48     4746.91     74.97 o 
  10   3   5      760.93      685.12     23.41 o 
  11   3   5     3387.59     2867.35     72.07 o 
  12   3   5        2.73      -12.68     16.74 o 
 -14   4   5        7.23       38.75     15.69 o 
 -13   4   5       84.14       59.32     13.42 o 
 -12   4   5     1075.12     1018.82     28.11 o 
 -11   4   5        3.74       11.76      9.97 o 
 -10   4   5     1834.98     1856.82     43.19 o 
  -9   4   5      108.44      174.82     10.60 o 
  -8   4   5     5392.56     5333.42     82.26 o 
  -7   4   5       95.91      181.43     14.21 o 
  -6   4   5    16728.09    18116.40    282.72 o 
  -5   4   5       73.29      114.19      6.88 o 
  -4   4   5    18818.88    18650.06    265.39 o 
  -3   4   5      108.63      170.64      6.89 o 
  -2   4   5    33505.07    38347.52    475.65 o 
  -1   4   5       30.83       60.31      5.35 o 
   0   4   5    20400.59    20073.81    251.57 o 
   1   4   5      495.78      694.94     13.21 o 
   2   4   5    15159.68    14260.40    171.78 o 
   3   4   5      221.19      282.98      9.95 o 
   4   4   5    10188.37     8348.69    115.86 o 
   5   4   5        1.96       48.94      8.22 o 
   6   4   5     5641.06     4329.25     71.03 o 
   7   4   5      114.46      122.89     11.39 o 
   8   4   5     7986.23     8318.97    119.00 o 
   9   4   5       75.25       65.06     11.94 o 
  10   4   5     2155.77     2424.46     48.02 o 
  11   4   5      372.65      316.38     29.57 o 
  12   4   5      899.99     1094.82     41.31 o 
 -14   5   5       26.93       41.51     22.41 o 
 -13   5   5      329.47      359.18     20.75 o 
 -12   5   5      165.36      233.50     16.26 o 
 -11   5   5      169.51      232.18     16.61 o 
 -10   5   5      580.82      749.81     22.59 o 
  -9   5   5     1988.84     2205.26     43.44 o 
  -8   5   5     1022.21     1198.82     27.11 o 
  -7   5   5     5354.02     5372.31     89.84 o 
  -6   5   5      557.69      433.98     19.26 o 
  -5   5   5     7997.92     7470.12    144.44 o 
  -4   5   5     1735.89     1525.91     34.10 o 
  -3   5   5    13250.37    12799.49    196.40 o 
  -2   5   5     1346.41     1320.04     22.25 o 
  -1   5   5    25196.96    28595.16    375.36 o 
   0   5   5       57.86       31.14      5.65 o 
   1   5   5    12669.04    10866.92    132.23 o 
   2   5   5      795.82      801.64     16.76 o 
   3   5   5    12767.53    12260.75    166.77 o 
   4   5   5      312.31      428.02     22.01 o 
   5   5   5     5307.30     4775.36     80.57 o 
   6   5   5      271.39      356.92     15.10 o 
   7   5   5    12605.28    13207.66    182.05 o 
   8   5   5      194.85      169.53     13.88 o 
   9   5   5     2643.48     2785.75     48.99 o 
  10   5   5       35.08       19.31     14.84 o 
  11   5   5     1007.42     1105.90     41.61 o 
 -13   6   5      316.22      432.38     22.83 o 
 -12   6   5       86.32      114.51     15.47 o 
 -11   6   5     1445.09     1515.05     35.92 o 
 -10   6   5      390.19      448.46     18.80 o 
  -9   6   5     2807.45     2897.53     63.94 o 
  -8   6   5     3550.94     3412.01     74.12 o 
  -7   6   5     3190.34     2906.76     63.75 o 
  -6   6   5     5248.44     5441.59    109.15 o 
  -5   6   5     2818.47     2771.09     59.84 o 
  -4   6   5     8014.84     7723.74    210.13 o 
  -3   6   5     2129.69     1986.59     62.45 o 
  -2   6   5    12224.80    12835.93    198.43 o 
  -1   6   5      413.57      386.04     12.96 o 
   0   6   5     7828.96     7186.56    241.94 o 
   1   6   5      964.43      855.87     18.59 o 
   2   6   5     7663.48     8555.86    118.86 o 
   3   6   5       18.19       31.04      7.97 o 
   4   6   5     5015.13     5367.42     90.97 o 
   5   6   5      146.93      145.26     11.64 o 
   6   6   5     5504.70     5853.41     87.03 o 
   7   6   5       27.92       38.67     10.73 o 
   8   6   5     1733.65     1973.90     41.52 o 
   9   6   5        4.33        1.98     12.48 o 
  10   6   5      138.88      202.16     23.80 o 
  11   6   5        0.53       10.71     18.26 o 
 -13   7   5        3.20        5.85     16.53 o 
 -12   7   5     1127.56     1181.61     39.37 o 
 -11   7   5       27.53       29.51     13.13 o 
 -10   7   5     2346.37     2412.34     52.89 o 
  -9   7   5      156.50      168.03     14.83 o 
  -8   7   5     2435.97     2646.56     84.28 o 
  -7   7   5       53.23       49.82     12.44 o 
  -6   7   5     2129.29     2197.47     74.05 o 
  -5   7   5      197.25      145.21     13.39 o 
  -4   7   5     5831.38     5659.85    113.74 o 
  -3   7   5      372.09      413.71     18.06 o 
  -2   7   5     3600.23     3331.40     73.03 o 
  -1   7   5      435.57      409.80     14.88 o 
   0   7   5     3231.97     3115.83     48.38 o 
   1   7   5      420.61      256.58     11.96 o 
   2   7   5      456.21      312.79     13.20 o 
   3   7   5     1346.86     1338.80     27.04 o 
   4   7   5       95.89      102.13     12.32 o 
   5   7   5     1032.39     1235.96     29.16 o 
   6   7   5       60.29       92.19     11.81 o 
   7   7   5      383.13      507.55     19.24 o 
   8   7   5        0.54       21.31     11.49 o 
   9   7   5       37.09       17.82     14.50 o 
  10   7   5       70.78       44.71     19.83 o 
 -12   8   5       32.91       56.17     17.76 o 
 -11   8   5     1188.45     1309.54     42.18 o 
 -10   8   5      185.46      197.36     20.00 o 
  -9   8   5     2933.40     3010.28     80.80 o 
  -8   8   5       12.44       38.24     13.39 o 
  -7   8   5     3443.69     3140.27     71.07 o 
  -6   8   5       86.82       82.04     13.30 o 
  -5   8   5     1716.57     1453.12     39.42 o 
  -4   8   5      169.36      147.01     14.53 o 
  -3   8   5     2862.27     2481.30     57.43 o 
  -2   8   5       72.78       88.54     12.86 o 
  -1   8   5     1241.57     1195.75     30.86 o 
   0   8   5      115.76      126.19     11.84 o 
   1   8   5     1326.71     1420.39     30.02 o 
   2   8   5        1.91       14.56     11.02 o 
   3   8   5        8.63       75.18     10.41 o 
   4   8   5      190.67      169.73     13.06 o 
   5   8   5        0.65       22.20     10.68 o 
   6   8   5       25.49       33.96     11.41 o 
   7   8   5      262.42      222.81     15.75 o 
   8   8   5      105.72      100.77     15.26 o 
   9   8   5      116.76      128.09     21.84 o 
 -11   9   5      141.23      157.22     22.99 o 
 -10   9   5      576.90      656.19     30.15 o 
  -9   9   5       60.85      131.27     17.78 o 
  -8   9   5     4073.90     3469.37     79.71 o 
  -7   9   5      492.07      487.59     23.43 o 
  -6   9   5     1880.22     1677.24     44.82 o 
  -5   9   5      648.79      585.71     23.91 o 
  -4   9   5     2090.58     1879.56     47.47 o 
  -3   9   5      637.07      565.61     23.71 o 
  -2   9   5      557.39      552.36     23.61 o 
  -1   9   5      734.12      730.32     27.52 o 
   0   9   5      487.20      446.06     24.36 o 
   1   9   5      140.09      175.51     17.88 o 
   2   9   5      143.71       99.14     14.16 o 
   3   9   5      160.69      217.29     15.34 o 
   4   9   5        4.07       16.36     11.45 o 
   5   9   5      228.02      241.10     17.03 o 
   6   9   5       50.66       42.42     12.45 o 
   7   9   5      388.85      350.40     20.69 o 
   8   9   5      179.12      132.59     18.64 o 
  -9  10   5      352.51      394.11     24.74 o 
  -8  10   5      385.94      456.77     24.74 o 
  -7  10   5     1298.80     1141.93     37.26 o 
  -6  10   5     1634.12     1513.78     43.30 o 
  -5  10   5      841.15      786.63     29.50 o 
  -4  10   5     1206.82     1101.67     34.74 o 
  -3  10   5      334.66      277.48     20.07 o 
  -2  10   5     2945.00     2791.90     66.28 o 
  -1  10   5       92.39       65.67     14.61 o 
   0  10   5     2022.57     1993.65     52.90 o 
   1  10   5      543.33      424.56     21.32 o 
   2  10   5     1119.28     1142.29     34.19 o 
   3  10   5        9.23       12.41     12.31 o 
   4  10   5      946.15      938.54     29.26 o 
   5  10   5       48.99       55.21     15.67 o 
   6  10   5      681.96      813.43     29.11 o 
   7  10   5       30.43       18.31     17.80 o 
  -7  11   5      535.16      548.43     27.20 o 
  -6  11   5      255.62      194.89     19.46 o 
  -5  11   5     1124.80     1048.13     35.45 o 
  -4  11   5      419.04      335.79     22.16 o 
  -3  11   5     1381.33     1249.71     39.12 o 
  -2  11   5        6.58       -1.97     13.66 o 
  -1  11   5     1825.76     1762.12     49.45 o 
   0  11   5      131.78      120.60     18.11 o 
   1  11   5      972.60     1110.25     38.67 o 
   2  11   5        0.80       -7.90     15.16 o 
   3  11   5      996.47     1221.93     92.87 o 
   4  11   5       18.92       16.30     17.23 o 
   5  11   5     1025.58     1172.37     34.88 o 
  -3  12   5        0.32       -6.92     17.25 o 
  -2  12   5     1088.88     1174.23     45.07 o 
  -1  12   5       35.64       -5.82     14.61 o 
   0  12   5      873.53     1038.44     38.61 o 
   1  12   5       56.00       39.74     17.11 o 
 -14   0   6      162.10      122.77     20.59 o 
 -12   0   6     2333.40     2436.43     76.27 o 
 -10   0   6     6604.56     6546.20    130.79 o 
  -8   0   6     3763.12     3107.36     83.27 o 
  -6   0   6    13594.44    12522.84    348.31 o 
  -4   0   6    17131.44    14747.98    620.89 o 
  -2   0   6    57410.49    74452.30   1411.37 o 
   0   0   6    20524.91    16306.35    303.22 o 
   2   0   6    24266.43    22683.87    422.06 o 
   4   0   6    18206.08    17071.10    321.29 o 
   6   0   6     6040.70     4656.13    114.25 o 
   8   0   6     3351.88     3006.86     86.07 o 
  10   0   6     3163.39     3373.66     91.36 o 
  12   0   6     1702.84     1790.63    107.16 o 
 -15   1   6       20.04       27.09     14.17 o 
 -14   1   6       15.04       26.67     12.56 o 
 -13   1   6       88.50      127.82     13.52 o 
 -12   1   6      870.71      918.99     23.15 o 
 -11   1   6     2635.02     2466.50     45.02 o 
 -10   1   6     1794.04     1844.02     30.76 o 
  -9   1   6     2259.05     2056.51     32.66 o 
  -8   1   6     3513.68     3544.67     82.55 o 
  -7   1   6    14057.35    15628.02    196.93 o 
  -6   1   6     2910.24     2439.25     42.08 o 
  -5   1   6    16484.38    16422.17    323.79 o 
  -4   1   6     2658.71     2382.65     39.79 o 
  -3   1   6    35669.86    44432.69    557.93 o 
  -2   1   6     3015.33     3090.10     44.91 o 
  -1   1   6    36799.31    42277.76    649.11 o 
   0   1   6     1239.10     1155.35     22.92 o 
   1   1   6    33069.15    34278.46    447.58 o 
   2   1   6     1150.92     1424.98     23.74 o 
   3   1   6    23180.70    23294.77    306.96 o 
   4   1   6     1091.65     1223.19     22.57 o 
   5   1   6    13193.96    12017.04    174.92 o 
   6   1   6      597.98      794.04     18.75 o 
   7   1   6     4274.80     3451.31     54.11 o 
   8   1   6      179.93      213.13     13.04 o 
   9   1   6     4740.15     4333.13     67.66 o 
  10   1   6        9.43      -10.38     10.38 o 
  11   1   6     1752.33     1695.66     67.60 o 
  12   1   6      115.91       76.29     19.41 o 
 -15   2   6      291.53      333.39     22.15 o 
 -14   2   6       25.38        8.65     13.08 o 
 -13   2   6      137.88      171.54     14.09 o 
 -12   2   6       72.73       71.99     11.18 o 
 -11   2   6     3455.60     3441.34     64.77 o 
 -10   2   6      922.78      933.60     28.94 o 
  -9   2   6     4149.78     4440.93     65.97 o 
  -8   2   6     3466.97     3624.88     51.16 o 
  -7   2   6     5657.35     6902.06     90.97 o 
  -6   2   6     4486.04     4639.05     61.66 o 
  -5   2   6     4135.24     3545.50     44.94 o 
  -4   2   6     3358.38     1800.79     24.44 o 
  -3   2   6     8295.95    10118.70    138.23 o 
  -2   2   6    11619.41    10638.64    179.60 o 
  -1   2   6     8665.39     9999.11    120.29 o 
   0   2   6    22178.83    24657.86    292.56 o 
   1   2   6     1903.85     1332.78     20.99 o 
   2   2   6    14580.09    14791.75    196.92 o 
   3   2   6      938.13      821.70     17.17 o 
   4   2   6     6605.34     6291.65     88.55 o 
   5   2   6      532.00      419.50     14.37 o 
   6   2   6     4626.02     5012.12     73.65 o 
   7   2   6       30.25       44.08      8.81 o 
   8   2   6     2975.19     2829.51     47.57 o 
   9   2   6       13.22       21.18     10.44 o 
  10   2   6     1515.23     1443.85     40.23 o 
  11   2   6       37.32       15.88     16.43 o 
  12   2   6      478.63      455.75     52.18 o 
 -15   3   6       49.21       35.32     14.95 o 
 -14   3   6      632.50      784.08     30.03 o 
 -13   3   6      174.71      168.21     19.03 o 
 -12   3   6     3143.01     3181.56     59.24 o 
 -11   3   6       10.57       31.46      9.86 o 
 -10   3   6     7738.50     7906.55    130.81 o 
  -9   3   6      274.81      232.91     11.18 o 
  -8   3   6    10588.67    11031.03    152.66 o 
  -7   3   6     2525.81     2427.37     52.31 o 
  -6   3   6    12247.41    12656.56    172.93 o 
  -5   3   6    10803.18    13747.00    200.86 o 
  -4   3   6    10491.88     9428.42    129.63 o 
  -3   3   6     5103.81     5911.61     94.27 o 
  -2   3   6     8527.45     8416.04    113.83 o 
  -1   3   6     2157.35     1920.16     25.04 o 
   0   3   6     6729.20     6970.70     85.98 o 
   1   3   6     1797.41     1725.85     26.31 o 
   2   3   6       50.35      226.92      9.49 o 
   3   3   6     1876.78     1736.37     29.54 o 
   4   3   6      291.50      328.76     11.97 o 
   5   3   6     2597.45     2551.86     41.68 o 
   6   3   6        1.57       58.90      9.00 o 
   7   3   6      509.67      496.09     16.81 o 
   8   3   6        0.34       16.39      9.95 o 
   9   3   6      402.48      486.56     20.52 o 
  10   3   6      172.58      105.82     13.40 o 
  11   3   6        5.50        4.69     16.52 o 
  12   3   6       96.38       35.13     18.90 o 
 -14   4   6        6.60        3.68     12.55 o 
 -13   4   6      818.86      955.16     27.90 o 
 -12   4   6      142.91      106.61     12.95 o 
 -11   4   6     2200.77     2399.59     47.10 o 
 -10   4   6      122.38      136.72     15.90 o 
  -9   4   6     6103.72     6418.80     98.28 o 
  -8   4   6      558.29      722.54     19.33 o 
  -7   4   6    13918.63    15478.85    279.53 o 
  -6   4   6      159.02      129.81      8.35 o 
  -5   4   6    15789.20    16193.07    252.05 o 
  -4   4   6       63.94       51.60      8.31 o 
  -3   4   6     6784.11     6180.24     99.39 o 
  -2   4   6       37.25       27.93      5.13 o 
  -1   4   6     7210.66     7927.02     96.60 o 
   0   4   6      106.23      275.93      8.63 o 
   1   4   6     5296.12     5600.00     70.92 o 
   2   4   6      105.78      140.87      8.37 o 
   3   4   6     2776.86     2690.69     46.16 o 
   4   4   6      158.22      137.20      9.78 o 
   5   4   6      274.21      273.97     12.71 o 
   6   4   6      129.56      192.69     12.18 o 
   7   4   6      127.09      138.63     15.27 o 
   8   4   6      272.63      343.44     20.49 o 
   9   4   6      134.51      119.50     13.06 o 
  10   4   6        0.26       13.10     12.63 o 
  11   4   6      217.92      159.99     26.59 o 
 -14   5   6     1297.58     1219.27     35.37 o 
 -13   5   6        6.68       13.09     12.23 o 
 -12   5   6     1840.87     2015.57     43.40 o 
 -11   5   6      576.74      547.75     20.08 o 
 -10   5   6     3675.30     3724.26     67.26 o 
  -9   5   6     1150.99     1008.65     25.09 o 
  -8   5   6     6597.53     6539.43    108.47 o 
  -7   5   6     1536.53     1604.94     46.15 o 
  -6   5   6     8267.64     8153.21    157.21 o 
  -5   5   6     2242.56     2552.10     54.39 o 
  -4   5   6     7776.31     7556.76    145.86 o 
  -3   5   6     4823.98     6249.95    103.84 o 
  -2   5   6     8228.15     8539.26    125.79 o 
  -1   5   6      979.64      750.49     16.33 o 
   0   5   6     2883.31     2804.37     40.75 o 
   1   5   6     2356.20     2351.06     47.64 o 
   2   5   6     1101.86     1109.48     19.42 o 
   3   5   6     1027.68      715.71     17.85 o 
   4   5   6       42.06      104.20     10.55 o 
   5   5   6     2728.44     2540.92     43.00 o 
   6   5   6       30.13       63.30     10.61 o 
   7   5   6      151.34      136.69     12.59 o 
   8   5   6       39.10       48.60     11.44 o 
   9   5   6       67.65      122.41     13.67 o 
  10   5   6       93.02      109.93     20.59 o 
  11   5   6      449.14      416.07     29.51 o 
 -13   6   6      527.32      550.77     24.48 o 
 -12   6   6      149.08      241.77     17.14 o 
 -11   6   6     1109.37     1190.29     37.94 o 
 -10   6   6     1119.88     1138.01     29.07 o 
  -9   6   6     2467.11     2448.49     57.05 o 
  -8   6   6      852.89      880.62     27.15 o 
  -7   6   6     3296.08     3370.03     71.81 o 
  -6   6   6     2574.54     2335.95     52.42 o 
  -5   6   6     3203.96     2984.11     63.78 o 
  -4   6   6     5374.48     4976.06     99.94 o 
  -3   6   6     2467.64     2318.43     60.09 o 
  -2   6   6     3953.96     3402.70     64.58 o 
  -1   6   6     2169.07     2189.68     40.99 o 
   0   6   6     8792.50     9024.99    162.44 o 
   1   6   6      142.69      144.98      9.86 o 
   2   6   6     7155.19     7710.41    108.53 o 
   3   6   6      138.71      119.26     10.38 o 
   4   6   6     4077.88     4201.58     64.50 o 
   5   6   6      105.59      151.54     13.18 o 
   6   6   6     1106.37     1067.79     25.47 o 
   7   6   6        4.78       14.20     10.57 o 
   8   6   6      617.03      685.85     21.80 o 
   9   6   6      157.66      129.71     15.59 o 
  10   6   6     2177.84     1965.05     52.20 o 
 -12   7   6      103.89      164.44     17.03 o 
 -11   7   6      835.65      864.16     28.27 o 
 -10   7   6      392.22      432.07     20.08 o 
  -9   7   6     1490.71     1574.69     42.32 o 
  -8   7   6      181.52      145.36     15.02 o 
  -7   7   6     2480.29     2510.79     57.58 o 
  -6   7   6     2161.23     1899.03     45.76 o 
  -5   7   6     4736.03     4237.42     88.20 o 
  -4   7   6      441.61      396.48     17.95 o 
  -3   7   6     6341.33     6158.73    123.77 o 
  -2   7   6      317.49      250.43     22.78 o 
  -1   7   6    11938.92    12130.69    209.14 o 
   0   7   6      133.33      145.53     14.51 o 
   1   7   6    12586.08    13803.15    200.95 o 
   2   7   6      264.24      383.91     27.35 o 
   3   7   6     4005.11     3990.47     62.00 o 
   4   7   6        9.27       19.99      9.76 o 
   5   7   6     1954.60     2059.18     38.47 o 
   6   7   6      135.70      140.04     13.13 o 
   7   7   6      860.67     1062.43     26.78 o 
   8   7   6      347.82      358.73     18.48 o 
   9   7   6     3011.85     2671.14     58.03 o 
 -11   8   6       30.29       24.50     18.91 o 
 -10   8   6      427.86      492.71     22.05 o 
  -9   8   6       66.90       59.56     14.98 o 
  -8   8   6     1232.34     1089.41     33.78 o 
  -7   8   6       21.43       12.79     11.70 o 
  -6   8   6     3542.34     3265.76     72.29 o 
  -5   8   6      835.40      680.34     24.95 o 
  -4   8   6     5774.37     4919.94    109.94 o 
  -3   8   6      101.55      106.84     13.81 o 
  -2   8   6     4258.95     3990.13     86.06 o 
  -1   8   6       82.25       44.91     12.79 o 
   0   8   6     5825.20     5758.60    107.04 o 
   1   8   6       22.27       -2.46     11.20 o 
   2   8   6     3297.47     3123.30     59.08 o 
   3   8   6       69.93       69.39     12.72 o 
   4   8   6     3308.62     3383.47     60.04 o 
   5   8   6       14.39       27.41     12.01 o 
   6   8   6     2359.62     2603.64     50.55 o 
   7   8   6      178.42      179.61     15.35 o 
   8   8   6     1928.00     2039.15     57.77 o 
 -10   9   6       26.06       59.20     16.18 o 
  -9   9   6      468.40      439.78     34.49 o 
  -8   9   6     1267.38     1080.10     35.26 o 
  -7   9   6     1251.33     1201.02     36.78 o 
  -6   9   6      668.99      565.83     24.01 o 
  -5   9   6     3203.76     2657.48     62.00 o 
  -4   9   6       55.45       39.17     12.90 o 
  -3   9   6     4313.56     4074.73     94.55 o 
  -2   9   6       11.50       18.20     12.65 o 
  -1   9   6     4555.58     4675.91    100.72 o 
   0   9   6      414.57      455.53     30.32 o 
   1   9   6     2723.70     2932.58     81.16 o 
   2   9   6      777.64      718.01     26.97 o 
   3   9   6     1766.95     1906.99     46.96 o 
   4   9   6      233.59      224.87     17.89 o 
   5   9   6     2164.59     2236.94     49.41 o 
   6   9   6        5.70       24.19     14.16 o 
   7   9   6     1623.89     1644.77     41.99 o 
  -9  10   6      239.87      305.93     23.47 o 
  -8  10   6      205.07      190.73     20.74 o 
  -7  10   6     1132.22     1011.46     34.08 o 
  -6  10   6      224.05      226.56     24.43 o 
  -5  10   6     1226.55     1054.74     33.97 o 
  -4  10   6      273.73      249.90     19.79 o 
  -3  10   6      438.41      461.96     27.00 o 
  -2  10   6      859.84      715.20     28.50 o 
  -1  10   6      361.72      370.00     28.25 o 
   0  10   6     1499.94     1379.37     42.63 o 
   1  10   6      233.98      196.12     21.02 o 
   2  10   6     1048.14     1140.63     58.65 o 
   3  10   6      316.46      263.27     26.57 o 
   4  10   6      638.32      835.47     31.33 o 
   5  10   6       30.35       52.46     16.43 o 
   6  10   6      516.95      630.89     32.23 o 
  -6  11   6      952.10      803.74     31.07 o 
  -5  11   6      135.09      113.44     17.21 o 
  -4  11   6      869.24      781.74     31.06 o 
  -3  11   6      242.17      168.84     19.09 o 
  -2  11   6      935.10      791.18     35.18 o 
  -1  11   6      359.61      407.76     24.77 o 
   0  11   6       69.98       94.06     17.46 o 
   1  11   6       80.94      129.64     19.87 o 
   2  11   6       43.64       71.31     18.57 o 
   3  11   6      170.49      141.20     21.47 o 
 -15   0   7     2019.32     1921.55     68.82 o 
 -13   0   7     3509.17     3468.60    155.64 o 
 -11   0   7     3032.81     2793.31     61.89 o 
  -9   0   7    22775.98    23312.71    441.17 o 
  -7   0   7    16674.48    16456.50    455.20 o 
  -5   0   7    31085.00    35980.11   1487.86 o 
  -3   0   7     7510.83     4232.81     75.55 o 
  -1   0   7    20121.22    21462.46    464.00 o 
   1   0   7     7168.38     6743.59    130.15 o 
   3   0   7     1916.97     1826.71     48.25 o 
   5   0   7      321.70      520.23     21.11 o 
   7   0   7        2.10       61.31     13.49 o 
   9   0   7      831.90      688.95     29.42 o 
  11   0   7        9.06       33.45     20.63 o 
 -15   1   7       58.37       51.13     15.38 o 
 -14   1   7     2637.24     2379.17     63.11 o 
 -13   1   7       92.17       51.56     11.42 o 
 -12   1   7      409.42      427.32     18.78 o 
 -11   1   7      186.68      201.47     10.47 o 
 -10   1   7     4900.36     4690.94     68.20 o 
  -9   1   7     3584.83     3891.79     56.91 o 
  -8   1   7     9625.58    10489.85    136.59 o 
  -7   1   7     3289.64     3682.36     74.99 o 
  -6   1   7    15730.65    18652.43    369.12 o 
  -5   1   7     4026.10     4231.29     76.53 o 
  -4   1   7    11679.74    13934.19    177.52 o 
  -3   1   7      887.93      331.36     11.40 o 
  -2   1   7     7294.34     6629.39     97.84 o 
  -1   1   7     3006.86     3031.70     51.06 o 
   0   1   7     9350.48     9762.64    123.45 o 
   1   1   7     4310.08     4350.47     61.32 o 
   2   1   7     4111.48     3722.44     54.65 o 
   3   1   7     1791.97     1469.24     26.22 o 
   4   1   7      706.55      473.77     13.43 o 
   5   1   7     3247.24     3535.20     54.03 o 
   6   1   7      683.98      628.13     16.98 o 
   7   1   7      825.60      892.99     21.61 o 
   8   1   7      112.21      114.00     11.68 o 
   9   1   7       22.45       36.23     11.58 o 
  10   1   7       41.75       35.22     11.99 o 
  11   1   7       72.95      114.79     16.52 o 
 -15   2   7      616.54      684.54     46.13 o 
 -14   2   7      160.52      128.11     15.14 o 
 -13   2   7     3229.70     2973.94     55.99 o 
 -12   2   7       71.52      127.18     11.75 o 
 -11   2   7     2077.18     1951.04     36.06 o 
 -10   2   7      890.21      761.22     17.70 o 
  -9   2   7     5502.30     5674.73     77.53 o 
  -8   2   7     3513.59     3395.50     47.91 o 
  -7   2   7     3633.57     3311.47     49.05 o 
  -6   2   7     4719.64     5197.21     73.52 o 
  -5   2   7    14416.11    16766.92    212.54 o 
  -4   2   7     9547.43    10601.83    136.00 o 
  -3   2   7    11682.91    12648.57    196.12 o 
  -2   2   7    10096.61     9859.62    155.32 o 
  -1   2   7     5451.24     5588.19     72.95 o 
   0   2   7    22150.36    26822.41    332.34 o 
   1   2   7      432.82      248.62      9.01 o 
   2   2   7    10660.81    10662.39    144.20 o 
   3   2   7      287.12      277.91     11.66 o 
   4   2   7     8424.37     7312.19    103.78 o 
   5   2   7        5.70       71.49      8.75 o 
   6   2   7     4014.14     3536.25     55.36 o 
   7   2   7       56.74       70.63     10.44 o 
   8   2   7     1305.66     1030.92     24.93 o 
   9   2   7       33.05        6.07     10.46 o 
  10   2   7      661.71      634.75     21.32 o 
  11   2   7       16.15      -15.20     15.20 o 
 -14   3   7      138.03      226.73     16.36 o 
 -13   3   7      308.63      330.31     16.71 o 
 -12   3   7      752.73      800.78     23.00 o 
 -11   3   7      339.04      396.60     14.70 o 
 -10   3   7     1113.06     1109.68     22.46 o 
  -9   3   7     2066.66     2036.03     40.85 o 
  -8   3   7     1886.36     1789.50     34.82 o 
  -7   3   7     3296.12     2948.75     44.99 o 
  -6   3   7     1765.55     1609.78     30.44 o 
  -5   3   7     8344.03     7826.98    109.00 o 
  -4   3   7     2348.23     2516.59     40.49 o 
  -3   3   7    11191.61    10422.95    163.02 o 
  -2   3   7     1050.61     1055.67     20.06 o 
  -1   3   7    18554.04    19639.83    234.18 o 
   0   3   7     1023.56     1199.26     19.00 o 
   1   3   7    16265.10    16157.38    203.38 o 
   2   3   7     1072.45     1308.95     23.95 o 
   3   3   7    10444.97    10260.11    140.29 o 
   4   3   7       58.16      122.74     10.99 o 
   5   3   7     4838.25     4504.15     67.62 o 
   6   3   7       78.32      138.99     11.42 o 
   7   3   7     2470.22     2447.44     42.81 o 
   8   3   7      113.03       94.97     11.78 o 
   9   3   7     1651.61     1583.65     33.59 o 
  10   3   7        1.27      -11.05     11.05 o 
  11   3   7     1004.42     1014.63     67.02 o 
 -14   4   7       41.36       45.50     12.94 o 
 -13   4   7       13.78        8.59     11.58 o 
 -12   4   7       67.02       95.11     13.46 o 
 -11   4   7       52.98       45.88     10.86 o 
 -10   4   7      815.34      735.05     20.62 o 
  -9   4   7       67.18       85.77      8.89 o 
  -8   4   7     3961.69     3705.42     64.06 o 
  -7   4   7      198.51      270.67     14.81 o 
  -6   4   7    11856.25    12523.75    185.13 o 
  -5   4   7        0.11       10.26      6.37 o 
  -4   4   7    19302.19    21441.34    329.50 o 
  -3   4   7        8.83       36.75      6.86 o 
  -2   4   7    22491.62    27092.32    417.52 o 
  -1   4   7       15.36       47.16      5.80 o 
   0   4   7    15338.15    17314.62    210.04 o 
   1   4   7       80.18      112.52      7.29 o 
   2   4   7    16652.85    17271.91    219.67 o 
   3   4   7       12.03       37.50      7.83 o 
   4   4   7    10715.39    10185.95    157.49 o 
   5   4   7       13.06       60.37      9.56 o 
   6   4   7     6868.16     6610.32     96.60 o 
   7   4   7      204.46      164.74     13.13 o 
   8   4   7     2278.06     2414.20     46.77 o 
   9   4   7       16.82       11.13     11.43 o 
  10   4   7     1104.51     1298.37     33.79 o 
  11   4   7       12.01       10.33     18.02 o 
 -14   5   7       98.39      163.52     16.36 o 
 -13   5   7       20.95       13.73     12.42 o 
 -12   5   7       22.46       56.30     12.13 o 
 -11   5   7      303.74      325.94     16.66 o 
 -10   5   7      535.16      515.39     18.35 o 
  -9   5   7     1728.26     1732.39     35.67 o 
  -8   5   7      683.57      694.86     23.84 o 
  -7   5   7     3289.72     3152.37     67.14 o 
  -6   5   7     1388.31     1238.39     46.61 o 
  -5   5   7     4032.20     3599.16     68.02 o 
  -4   5   7      577.60      520.08     23.31 o 
  -3   5   7     9790.61     9678.05    366.62 o 
  -2   5   7     2219.61     2180.29     73.61 o 
  -1   5   7     8446.08     7896.44    135.73 o 
   0   5   7     1494.47     1362.79     43.06 o 
   1   5   7    12318.85    12482.06    161.03 o 
   2   5   7     1542.74     1705.24     30.67 o 
   3   5   7     8708.03     8526.65    119.47 o 
   4   5   7      473.36      497.21     16.34 o 
   5   5   7     6097.86     6243.10    105.22 o 
   6   5   7       45.38       87.45     11.35 o 
   7   5   7     2512.55     2546.46     45.45 o 
   8   5   7       29.11       36.43     11.61 o 
   9   5   7      614.50      811.80     24.61 o 
  10   5   7        7.38       12.71     14.31 o 
 -13   6   7      329.45      479.75     24.36 o 
 -12   6   7        8.70       27.87     12.03 o 
 -11   6   7      746.91      878.51     25.87 o 
 -10   6   7      645.58      559.30     19.86 o 
  -9   6   7     2014.84     2000.36     50.35 o 
  -8   6   7      292.85      322.07     17.04 o 
  -7   6   7     4315.58     4263.07     87.78 o 
  -6   6   7     1849.04     1798.01     50.71 o 
  -5   6   7     4663.56     4551.25     92.47 o 
  -4   6   7     3976.71     3780.31     78.76 o 
  -3   6   7      616.97      551.39     28.87 o 
  -2   6   7     6537.79     6058.80    155.84 o 
  -1   6   7     3294.00     3333.33     66.28 o 
   0   6   7     4932.10     5361.61     84.00 o 
   1   6   7     1290.12     1268.88     29.62 o 
   2   6   7     6097.14     6981.29    115.12 o 
   3   6   7      957.77      976.17     27.14 o 
   4   6   7     1702.30     1966.75     38.90 o 
   5   6   7       32.72       60.83     11.62 o 
   6   6   7     1347.73     1393.59     33.39 o 
   7   6   7       18.05       45.32     11.54 o 
   8   6   7      127.08      219.14     15.85 o 
   9   6   7        2.45       21.62     13.08 o 
 -12   7   7      893.51      984.50     45.58 o 
 -11   7   7      157.10      117.57     14.74 o 
 -10   7   7     1140.04     1275.94     36.75 o 
  -9   7   7       14.89       31.03     12.20 o 
  -8   7   7     1517.60     1563.42     40.44 o 
  -7   7   7       32.69       37.17     13.71 o 
  -6   7   7     7354.80     7364.15    145.68 o 
  -5   7   7      258.28      243.52     16.01 o 
  -4   7   7     5061.24     4761.72     98.31 o 
  -3   7   7      459.75      466.39     36.98 o 
  -2   7   7     2540.18     2369.14     55.97 o 
  -1   7   7      816.16      805.69     28.35 o 
   0   7   7     1604.35     1485.24     41.18 o 
   1   7   7     1654.44     1753.90     63.58 o 
   2   7   7      436.18      350.72     19.02 o 
   3   7   7      462.20      457.06     21.53 o 
   4   7   7      546.04      484.44     27.35 o 
   5   7   7      382.88      396.78     19.90 o 
   6   7   7       19.47       43.79     13.74 o 
   7   7   7      100.24      142.63     15.27 o 
   8   7   7       20.45       37.64     13.76 o 
   9   7   7      714.52      656.12     28.10 o 
 -11   8   7      993.27     1211.45     34.52 o 
 -10   8   7        4.04        4.32     13.33 o 
  -9   8   7     1738.37     1697.06     45.44 o 
  -8   8   7      403.43      319.57     18.77 o 
  -7   8   7     2497.09     2161.37     52.47 o 
  -6   8   7      402.52      309.93     18.54 o 
  -5   8   7     6154.49     5304.35    109.34 o 
  -4   8   7       17.85       32.47     12.47 o 
  -3   8   7     3673.66     3309.44     73.82 o 
  -2   8   7       63.68       72.81     14.32 o 
  -1   8   7     2613.70     2568.67     62.05 o 
   0   8   7        3.61       32.95     13.98 o 
   1   8   7      811.74     1005.87     34.38 o 
   2   8   7       16.19       18.74     14.42 o 
   3   8   7      962.21      979.49     35.49 o 
   4   8   7        2.62        8.80     13.58 o 
   5   8   7      214.85      247.72     21.01 o 
   6   8   7       14.98        8.59     13.40 o 
   7   8   7        1.05       13.09     14.25 o 
   8   8   7      132.55       99.90     17.35 o 
 -10   9   7     1077.62     1076.91     36.40 o 
  -9   9   7      194.34      185.47     18.27 o 
  -8   9   7      921.91      908.92     31.41 o 
  -7   9   7      432.56      396.40     21.39 o 
  -6   9   7      836.12      808.40     29.32 o 
  -5   9   7      428.39      473.56     22.72 o 
  -4   9   7     2437.68     2204.54     54.72 o 
  -3   9   7      990.55      863.02     31.47 o 
  -2   9   7     1620.69     1550.51     43.60 o 
  -1   9   7      293.08      301.78     27.89 o 
   0   9   7      393.37      407.72     27.56 o 
   1   9   7      527.40      581.26     27.99 o 
   2   9   7      112.14      124.72     18.95 o 
   3   9   7      763.58      808.67     38.67 o 
   4   9   7      130.58      124.54     20.15 o 
   5   9   7      179.13      168.59     22.20 o 
   6   9   7        2.72       32.21     18.92 o 
  -8  10   7      466.53      443.01     23.84 o 
  -7  10   7      281.07      346.38     26.31 o 
  -6  10   7      550.29      562.17     25.43 o 
  -5  10   7      470.62      432.63     23.34 o 
  -4  10   7     1279.58     1254.42     38.30 o 
  -3  10   7      881.66      739.12     29.15 o 
  -2  10   7     1421.94     1424.02     42.59 o 
  -1  10   7      854.26      744.52     30.78 o 
   0  10   7     1233.60     1284.86     41.73 o 
   1  10   7      155.26      143.01     20.29 o 
   2  10   7     1453.30     1354.13     76.77 o 
   3  10   7        5.21       27.45     16.73 o 
   4  10   7      400.56      519.12     39.76 o 
   5  10   7        6.25      -17.63     17.63 o 
  -6  11   7      142.93       97.69     17.12 o 
  -5  11   7      408.34      436.04     24.09 o 
  -4  11   7      115.30       85.49     16.33 o 
  -3  11   7      911.85      872.91     33.21 o 
  -2  11   7      166.91      139.53     18.77 o 
  -1  11   7      753.44      803.62     33.11 o 
   0  11   7       70.12       23.42     16.35 o 
   1  11   7     1025.33     1129.29     40.79 o 
   2  11   7        0.06       -3.25     16.20 o 
 -14   0   8       60.10       82.98     29.63 o 
 -12   0   8      717.60      763.13     32.25 o 
 -10   0   8      649.58      778.63     45.97 o 
  -8   0   8     3280.17     3139.74    102.07 o 
  -6   0   8     9577.98     9362.44    218.44 o 
  -4   0   8    17202.94    19846.89    337.25 o 
  -2   0   8     8306.35     5685.78    114.03 o 
   0   0   8     7572.05     5276.31    138.42 o 
   2   0   8    14994.65    13999.36    264.96 o 
   4   0   8    10173.37     9091.94    194.43 o 
   6   0   8     4454.47     3955.92     86.58 o 
   8   0   8     2644.31     3060.75     73.23 o 
  10   0   8      470.90      574.98     47.15 o 
 -15   1   8        0.87      -32.00     32.00 o 
 -14   1   8      595.51      671.15     55.24 o 
 -13   1   8      358.68      318.88     22.28 o 
 -12   1   8     1205.51     1246.69     32.76 o 
 -11   1   8       13.90       34.77      9.16 o 
 -10   1   8      212.56      224.87     11.68 o 
  -9   1   8      516.52      395.96     13.88 o 
  -8   1   8     2718.02     2600.78     44.94 o 
  -7   1   8     6284.53     5801.40    109.04 o 
  -6   1   8     3615.63     3370.26    142.11 o 
  -5   1   8    12116.86    13968.83    222.36 o 
  -4   1   8     3192.38     3248.46     47.85 o 
  -3   1   8    20645.30    24655.16    333.58 o 
  -2   1   8      813.24      492.39     12.28 o 
  -1   1   8    16056.81    17063.52    286.48 o 
   0   1   8      221.49      155.14      8.56 o 
   1   1   8    21460.00    23823.47    399.73 o 
   2   1   8     1489.92     1470.02     49.07 o 
   3   1   8    15235.10    15039.56    201.65 o 
   4   1   8       27.82       46.76      8.02 o 
   5   1   8     7507.03     6769.04     96.70 o 
   6   1   8      157.29      157.88     11.78 o 
   7   1   8     5099.77     4360.28     77.89 o 
   8   1   8       16.95       11.14     10.41 o 
   9   1   8     1230.34     1287.53     34.74 o 
  10   1   8        6.89        5.91     11.66 o 
  11   1   8      528.99      583.82     25.89 o 
 -14   2   8        9.27       16.32     16.67 o 
 -13   2   8     2128.33     2082.05     56.84 o 
 -12   2   8       99.73      100.29     16.68 o 
 -11   2   8     1306.29     1250.86     27.69 o 
 -10   2   8     1898.36     1828.28     30.82 o 
  -9   2   8      766.30      782.23     16.77 o 
  -8   2   8     3771.58     4071.64     56.41 o 
  -7   2   8     6697.85     7014.59    115.93 o 
  -6   2   8      594.55      373.17     12.09 o 
  -5   2   8     7561.95     9381.65    129.49 o 
  -4   2   8     4993.88     4827.17     65.96 o 
  -3   2   8    11654.00    14004.89    203.13 o 
  -2   2   8    10347.03    10963.35    172.71 o 
  -1   2   8     2857.76     2779.08     48.72 o 
   0   2   8    18642.79    22006.86    337.10 o 
   1   2   8     3993.60     3758.41     63.78 o 
   2   2   8     7398.07     7039.84    104.99 o 
   3   2   8     2219.44     1944.02     48.49 o 
   4   2   8     4223.00     4051.23     61.12 o 
   5   2   8      764.98      666.57     18.15 o 
   6   2   8     2795.21     2790.66     46.69 o 
   7   2   8      488.93      407.62     16.67 o 
   8   2   8     1026.47     1014.26     32.52 o 
   9   2   8       32.11       53.65     11.98 o 
  10   2   8      349.45      318.46     18.27 o 
 -14   3   8     2210.29     2225.06     52.33 o 
 -13   3   8       91.19       41.14     14.18 o 
 -12   3   8     4668.39     4623.17     86.73 o 
 -11   3   8      167.44      172.30     10.43 o 
 -10   3   8     3946.80     3911.36     64.84 o 
  -9   3   8      261.84      297.89     11.01 o 
  -8   3   8     8494.82     8239.91    115.80 o 
  -7   3   8       95.15       71.41     11.77 o 
  -6   3   8    13123.00    13084.88    217.25 o 
  -5   3   8     1701.13     1740.61     29.05 o 
  -4   3   8    15278.61    16163.08    232.15 o 
  -3   3   8     1053.85     1025.27     20.70 o 
  -2   3   8    11947.03    11655.94    160.32 o 
  -1   3   8     1213.96     1183.57     25.82 o 
   0   3   8     5840.30     5240.12     94.61 o 
   1   3   8     1323.67     1536.46     34.51 o 
   2   3   8     2762.02     2538.24     47.23 o 
   3   3   8     1265.65     1363.96     32.69 o 
   4   3   8      788.18      765.10     20.42 o 
   5   3   8     1187.17     1287.39     26.66 o 
   6   3   8      469.39      449.77     25.08 o 
   7   3   8      162.97      218.11     14.13 o 
   8   3   8       18.57       51.07     11.26 o 
   9   3   8       24.93       79.35     12.94 o 
  10   3   8       22.67       21.09     12.49 o 
 -14   4   8        6.05       11.91     15.27 o 
 -13   4   8     1831.64     2177.85     51.34 o 
 -12   4   8       63.31       83.84     12.08 o 
 -11   4   8     2446.73     2552.58     47.10 o 
 -10   4   8       28.30       31.70     10.68 o 
  -9   4   8     4228.78     4261.94     75.81 o 
  -8   4   8      107.19      127.27     14.23 o 
  -7   4   8    10209.61     9979.08    184.44 o 
  -6   4   8      185.78      183.19     10.09 o 
  -5   4   8     7856.30     7931.47    126.35 o 
  -4   4   8        0.32       25.46      6.98 o 
  -3   4   8     8293.44     8719.71    138.65 o 
  -2   4   8       42.61       31.79      6.34 o 
  -1   4   8     3701.65     3625.65     88.34 o 
   0   4   8        2.00       28.64      8.13 o 
   1   4   8     6643.73     6987.50    106.41 o 
   2   4   8       49.77       98.48     12.14 o 
   3   4   8     1284.62     1179.10     39.63 o 
   4   4   8       99.14       96.30     12.02 o 
   5   4   8      241.04      309.95     16.74 o 
   6   4   8        9.56       20.38     10.50 o 
   7   4   8       73.14       63.22     12.50 o 
   8   4   8       33.22       67.07     13.52 o 
   9   4   8       33.40       24.06     13.02 o 
  10   4   8        7.88        5.91     13.68 o 
 -13   5   8        6.17        0.73     12.02 o 
 -12   5   8     2623.13     2835.00     55.43 o 
 -11   5   8       24.13       21.18     10.62 o 
 -10   5   8     3593.81     3613.52     65.13 o 
  -9   5   8       14.10       27.15      8.48 o 
  -8   5   8     5353.60     5185.21     87.62 o 
  -7   5   8      292.41      236.45     11.82 o 
  -6   5   8     5776.79     5264.43    130.75 o 
  -5   5   8      591.44      621.28     19.08 o 
  -4   5   8    11666.87    12789.75    221.47 o 
  -3   5   8      290.65      266.75     14.69 o 
  -2   5   8     7998.06     8383.67    149.13 o 
  -1   5   8      507.79      601.25     18.80 o 
   0   5   8     2528.95     2342.64     45.05 o 
   1   5   8      772.99      826.17     22.59 o 
   2   5   8     2320.06     2416.86     58.29 o 
   3   5   8     1374.86     1251.48     33.39 o 
   4   5   8      405.69      457.16     23.41 o 
   5   5   8      911.46      775.67     24.37 o 
   6   5   8      271.58      295.61     20.78 o 
   7   5   8      194.52      231.82     17.70 o 
   8   5   8       33.93       47.87     14.11 o 
   9   5   8      115.58      163.93     17.73 o 
 -13   6   8      771.70      896.99     28.26 o 
 -12   6   8      244.99      255.71     16.69 o 
 -11   6   8     1894.46     1777.85     39.02 o 
 -10   6   8       76.76      109.51     13.77 o 
  -9   6   8     1580.13     1732.70     42.66 o 
  -8   6   8      841.07      861.69     26.22 o 
  -7   6   8     1704.84     1599.83     39.00 o 
  -6   6   8     4158.86     3770.10     90.87 o 
  -5   6   8     1810.00     1618.91     39.55 o 
  -4   6   8     3254.77     3245.63     64.36 o 
  -3   6   8     7325.92     7721.86    138.94 o 
  -2   6   8     5017.66     4665.73    105.28 o 
  -1   6   8      926.67      973.58     25.10 o 
   0   6   8     4277.54     4208.91     81.98 o 
   1   6   8      416.51      384.24     21.73 o 
   2   6   8     2851.75     2784.62     66.35 o 
   3   6   8       29.29       14.99     14.16 o 
   4   6   8     2975.83     2852.08     61.49 o 
   5   6   8      400.04      344.90     21.12 o 
   6   6   8     1145.13     1198.18     36.13 o 
   7   6   8      102.92      107.98     17.37 o 
   8   6   8     1195.17     1159.10     37.22 o 
   9   6   8       38.97       31.28     17.23 o 
 -12   7   8      441.73      421.22     21.59 o 
 -11   7   8      144.53      173.51     15.49 o 
 -10   7   8      795.38      701.78     26.90 o 
  -9   7   8      574.27      576.12     23.27 o 
  -8   7   8      823.96      673.10     24.04 o 
  -7   7   8     1738.04     1549.17     39.76 o 
  -6   7   8      106.57      101.16     13.06 o 
  -5   7   8     2749.87     2619.96     59.44 o 
  -4   7   8      176.22      164.58     15.24 o 
  -3   7   8     4270.48     4512.86    147.53 o 
  -2   7   8     1640.11     1634.02     51.02 o 
  -1   7   8     9424.46    10233.30    227.45 o 
   0   7   8      986.82     1015.50     33.98 o 
   1   7   8     3758.22     3871.87     86.77 o 
   2   7   8       38.10       64.06     16.24 o 
   3   7   8     3569.12     3877.51     88.66 o 
   4   7   8      112.67       79.25     18.09 o 
   5   7   8     1633.16     1840.69     53.07 o 
   6   7   8       22.80       30.88     16.76 o 
   7   7   8     1470.63     1587.83     69.29 o 
   8   7   8       29.25       41.39     18.87 o 
 -11   8   8        7.21       25.54     12.88 o 
 -10   8   8      104.07      100.96     15.99 o 
  -9   8   8       84.41      101.28     14.99 o 
  -8   8   8      751.98      718.75     28.98 o 
  -7   8   8      445.55      372.70     19.61 o 
  -6   8   8     1091.84      973.17     30.42 o 
  -5   8   8      278.94      294.61     18.74 o 
  -4   8   8     1288.76     1362.13     38.54 o 
  -3   8   8      543.79      511.89     24.58 o 
  -2   8   8     2039.06     2114.41     53.47 o 
  -1   8   8        6.30       19.39     13.52 o 
   0   8   8     2274.86     2411.21     60.85 o 
   1   8   8       24.52       36.85     15.66 o 
   2   8   8     3242.59     3299.36     78.70 o 
   3   8   8       56.45       81.73     17.98 o 
   4   8   8     3435.47     3468.69     83.44 o 
   5   8   8      215.46      166.60     21.57 o 
   6   8   8     1028.13     1337.70     46.01 o 
   7   8   8      139.13      145.53     22.98 o 
  -9   9   8      356.64      344.47     34.70 o 
  -8   9   8       69.26       98.57     15.40 o 
  -7   9   8      469.32      436.78     22.10 o 
  -6   9   8      175.29      182.93     21.90 o 
  -5   9   8     1363.29     1267.83     37.34 o 
  -4   9   8      430.98      462.00     23.05 o 
  -3   9   8     2870.93     2599.67     63.23 o 
  -2   9   8      463.46      471.89     24.95 o 
  -1   9   8     2736.26     2646.80     94.41 o 
   0   9   8      398.28      455.77     26.16 o 
   1   9   8     2546.68     2583.68     91.02 o 
   2   9   8      228.03      246.92     22.94 o 
   3   9   8     2589.81     2766.38     71.64 o 
   4   9   8       15.78       13.00     18.06 o 
   5   9   8     1111.36     1224.89     44.66 o 
  -7  10   8      415.09      448.78     23.25 o 
  -6  10   8       64.51      128.26     20.77 o 
  -5  10   8      529.37      569.65     27.89 o 
  -4  10   8      605.75      609.53     26.70 o 
  -3  10   8      603.38      631.66     28.12 o 
  -2  10   8      882.95      821.98     32.70 o 
  -1  10   8      663.85      616.35     29.50 o 
   0  10   8     1182.52     1088.24     39.12 o 
   1  10   8      340.36      328.42     25.68 o 
   2  10   8      834.34     1008.83     39.31 o 
   3  10   8       51.35      126.87     21.48 o 
  -4  11   8      897.19      804.78     31.72 o 
  -3  11   8      133.79      111.12     17.59 o 
  -2  11   8      954.34      862.24     39.21 o 
  -1  11   8       59.04       61.53     17.41 o 
   0  11   8      465.98      440.66     28.47 o 
 -13   0   9     3350.61     3241.79    112.49 o 
 -11   0   9    16239.06    16082.02    451.93 o 
  -9   0   9     6134.36     5530.84    142.38 o 
  -7   0   9     9650.28     8906.38    210.53 o 
  -5   0   9    13669.76    11752.23    239.12 o 
  -3   0   9    21616.68    22963.26    441.28 o 
  -1   0   9    15987.49    15523.84    411.21 o 
   1   0   9     4002.14     3082.81     92.51 o 
   3   0   9      983.75      915.76     39.96 o 
   5   0   9      318.34      421.63     25.19 o 
   7   0   9      223.57      203.91     23.09 o 
   9   0   9       54.60       70.36     26.77 o 
 -14   1   9     1713.87     1834.13     80.25 o 
 -13   1   9        0.47        1.59     15.93 o 
 -12   1   9     3835.99     3506.84     83.16 o 
 -11   1   9     1183.63     1101.94     36.15 o 
 -10   1   9     5614.11     5313.69    105.88 o 
  -9   1   9      685.00      686.29     23.41 o 
  -8   1   9     4014.82     3737.01     75.49 o 
  -7   1   9       20.14       17.49     10.64 o 
  -6   1   9    10584.23    11578.48    186.53 o 
  -5   1   9      983.87     1026.59     18.33 o 
  -4   1   9     9530.05    10108.59    140.16 o 
  -3   1   9     1417.41     1659.81     37.36 o 
  -2   1   9    12751.33    15269.71    238.83 o 
  -1   1   9     2492.65     2930.60     55.11 o 
   0   1   9     5229.81     5074.16    101.09 o 
   1   1   9      750.67      530.46     19.49 o 
   2   1   9     3762.15     3440.23     73.53 o 
   3   1   9     1062.17      826.28     27.04 o 
   4   1   9     2325.59     1945.72     48.78 o 
   5   1   9      914.05      868.94     30.65 o 
   6   1   9      382.93      371.59     31.82 o 
   7   1   9       95.88       93.24     15.12 o 
   8   1   9       84.43      118.05     16.78 o 
   9   1   9       63.90       87.66     17.57 o 
  10   1   9        9.77       14.82     19.03 o 
 -14   2   9       37.38       70.11     27.02 o 
 -13   2   9     1634.62     1554.84     79.89 o 
 -12   2   9       36.26       30.65     13.60 o 
 -11   2   9     3926.43     3830.30     91.23 o 
 -10   2   9      491.75      363.50     16.18 o 
  -9   2   9     2254.82     2179.67     44.04 o 
  -8   2   9      272.34      494.50     15.78 o 
  -7   2   9     7425.22     7428.68    122.88 o 
  -6   2   9     2007.12     1931.88     41.51 o 
  -5   2   9     8324.56     8202.32    109.28 o 
  -4   2   9     4846.69     4668.20     63.92 o 
  -3   2   9     9756.00    10499.83    154.44 o 
  -2   2   9     9325.36    11403.46    180.63 o 
  -1   2   9     3609.09     3180.17     64.58 o 
   0   2   9     5977.16     6036.83    107.60 o 
   1   2   9     1824.81     1559.43     64.30 o 
   2   2   9     5059.81     5072.68    104.26 o 
   3   2   9     2021.13     1918.39     63.78 o 
   4   2   9     5044.61     4946.27    104.50 o 
   5   2   9      588.86      589.24     25.93 o 
   6   2   9     2617.97     2142.17     51.25 o 
   7   2   9      284.47      270.73     19.71 o 
   8   2   9     1218.74     1115.64     61.93 o 
   9   2   9        4.70      -13.81     15.95 o 
  10   2   9      637.06      621.59     33.11 o 
 -14   3   9      153.75      180.63     34.30 o 
 -13   3   9       91.52       85.94     17.77 o 
 -12   3   9      466.96      482.66     40.07 o 
 -11   3   9      494.05      526.69     19.18 o 
 -10   3   9      796.31      776.63     23.08 o 
  -9   3   9      181.02      173.23     11.54 o 
  -8   3   9     1836.46     1828.72     36.83 o 
  -7   3   9     3931.45     3954.30     58.71 o 
  -6   3   9     1451.89     1485.06     25.99 o 
  -5   3   9     7375.27     7521.57    131.34 o 
  -4   3   9      232.41      190.83     10.51 o 
  -3   3   9     8841.26     8950.15    124.59 o 
  -2   3   9     1045.60     1137.28     27.41 o 
  -1   3   9     9635.60     9042.04    148.40 o 
   0   3   9      371.30      423.60     23.24 o 
   1   3   9     7551.53     7244.14    144.30 o 
   2   3   9      101.76      143.96     15.17 o 
   3   3   9     7778.10     7942.04    159.12 o 
   4   3   9       15.21       41.66     14.53 o 
   5   3   9     3704.92     3510.54     80.29 o 
   6   3   9      129.96      129.53     21.73 o 
   7   3   9     2201.71     2014.27     55.65 o 
   8   3   9        0.29      -15.89     15.89 o 
   9   3   9     1083.28     1152.09     42.62 o 
 -13   4   9       44.79       50.62     17.59 o 
 -12   4   9       30.93       40.80     19.06 o 
 -11   4   9        3.30      -11.67     11.67 o 
 -10   4   9       45.47       45.82      9.72 o 
  -9   4   9       60.61       52.50      8.61 o 
  -8   4   9     1056.03      849.46     20.39 o 
  -7   4   9       58.48       98.48      7.93 o 
  -6   4   9     4355.95     4283.67     66.80 o 
  -5   4   9       99.60      150.65      9.87 o 
  -4   4   9     4919.47     4966.64     82.63 o 
  -3   4   9      104.11       93.86     11.81 o 
  -2   4   9     7074.62     8191.40    124.70 o 
  -1   4   9     1242.16     1632.45     41.03 o 
   0   4   9     7414.75     7486.39    123.27 o 
   1   4   9        1.31       49.15     16.37 o 
   2   4   9     9676.12    10065.54    198.29 o 
   3   4   9        1.67       41.16     13.96 o 
   4   4   9     5723.50     5472.14    116.47 o 
   5   4   9      103.04       70.68     16.36 o 
   6   4   9     3325.07     3089.55     90.95 o 
   7   4   9        2.45       36.46     17.09 o 
   8   4   9     1199.23     1297.51     44.95 o 
   9   4   9        1.44       18.26     19.47 o 
 -13   5   9        1.02       23.91     17.81 o 
 -12   5   9     1231.60     1150.42     41.31 o 
 -11   5   9      200.19      213.71     16.61 o 
 -10   5   9      242.07      282.70     14.37 o 
  -9   5   9      399.95      360.01     14.91 o 
  -8   5   9       85.76       81.17      9.35 o 
  -7   5   9     1413.87     1366.77     40.83 o 
  -6   5   9      254.51      219.66     14.79 o 
  -5   5   9     1331.09     1161.95     28.67 o 
  -4   5   9     3331.39     3522.90     69.75 o 
  -3   5   9     4473.20     4735.59     88.84 o 
  -2   5   9     2223.68     2431.74     46.75 o 
  -1   5   9     4966.69     5177.74     88.83 o 
   0   5   9      297.79      317.23     15.53 o 
   1   5   9     8093.10     8185.34    148.19 o 
   2   5   9      673.82      567.93     25.98 o 
   3   5   9     4066.64     4023.33     89.85 o 
   4   5   9      178.70      268.96     21.76 o 
   5   5   9     3224.72     3246.44    155.11 o 
   6   5   9      168.13      190.83     21.15 o 
   7   5   9     1308.59     1356.48     45.13 o 
   8   5   9        6.48       19.57     20.22 o 
 -12   6   9        4.26        6.32     11.85 o 
 -11   6   9     2220.37     2232.13     53.42 o 
 -10   6   9       36.95       23.21     11.18 o 
  -9   6   9     1435.75     1445.05     39.42 o 
  -8   6   9      333.40      320.96     16.57 o 
  -7   6   9     2490.11     2342.30     52.76 o 
  -6   6   9      694.70      683.10     26.33 o 
  -5   6   9     1746.42     1701.08     38.96 o 
  -4   6   9     3720.89     3500.43     84.32 o 
  -3   6   9     5893.01     6062.08    112.23 o 
  -2   6   9     3838.42     3984.23     71.04 o 
  -1   6   9     4003.76     4176.48     74.38 o 
   0   6   9     4929.43     5377.35    102.29 o 
   1   6   9     1701.70     1569.28     44.49 o 
   2   6   9     2489.13     2945.18     86.40 o 
   3   6   9      483.24      554.06     38.16 o 
   4   6   9     1628.90     1720.61     49.90 o 
   5   6   9      627.61      502.20     27.87 o 
   6   6   9      997.24     1132.85     71.00 o 
   7   6   9      292.60      275.28     25.72 o 
   8   6   9      505.17      594.43     32.89 o 
 -11   7   9       23.69       16.65     11.95 o 
 -10   7   9     1514.43     1639.18     43.09 o 
  -9   7   9        0.65       11.11     11.47 o 
  -8   7   9     2300.68     2151.32     50.91 o 
  -7   7   9      417.03      326.72     17.56 o 
  -6   7   9     2045.50     1894.14     46.05 o 
  -5   7   9       19.00       10.54     10.75 o 
  -4   7   9     1764.74     1756.03     54.95 o 
  -3   7   9      146.87      192.02     19.54 o 
  -2   7   9     3773.71     3869.79     85.26 o 
  -1   7   9      363.67      421.48     23.37 o 
   0   7   9     2119.32     2064.26     53.99 o 
   1   7   9      442.72      418.67     24.37 o 
   2   7   9      557.85      529.10     26.49 o 
   3   7   9      434.74      435.56     26.55 o 
   4   7   9      262.64      302.14     24.86 o 
   5   7   9      387.60      453.06     33.43 o 
   6   7   9      136.97      186.16     23.09 o 
   7   7   9      172.89      215.05     24.09 o 
 -10   8   9      222.44      178.77     16.97 o 
  -9   8   9     2515.60     2246.56     54.58 o 
  -8   8   9       85.62       65.69     13.38 o 
  -7   8   9     3044.28     2777.89     63.73 o 
  -6   8   9        0.52       -5.59     11.73 o 
  -5   8   9     2019.98     1900.29     51.64 o 
  -4   8   9       14.53       16.46     12.60 o 
  -3   8   9     2122.19     2072.82     66.66 o 
  -2   8   9        0.01       -5.03     13.21 o 
  -1   8   9     2934.43     2981.11     82.35 o 
   0   8   9        8.72       15.26     14.53 o 
   1   8   9     2171.10     2179.19     65.80 o 
   2   8   9        0.29       22.68     16.85 o 
   3   8   9      807.45      857.65     34.93 o 
   4   8   9       86.90       86.95     20.33 o 
   5   8   9       20.26       57.71     19.74 o 
   6   8   9        7.10       13.11     17.95 o 
  -9   9   9       27.23       28.00     13.91 o 
  -8   9   9     1433.50     1281.21     48.04 o 
  -7   9   9      147.37      145.95     16.30 o 
  -6   9   9     1649.78     1563.73     43.22 o 
  -5   9   9      442.01      443.06     27.91 o 
  -4   9   9     1598.86     1592.93     51.98 o 
  -3   9   9      101.12      108.91     16.10 o 
  -2   9   9      981.62     1097.12     42.55 o 
  -1   9   9       61.99      122.69     18.62 o 
   0   9   9      799.07      829.10     34.06 o 
   1   9   9      229.38      289.72     24.52 o 
   2   9   9      670.39      692.17     32.92 o 
   3   9   9       29.28       31.49     18.38 o 
   4   9   9      113.77      138.73     21.98 o 
  -6  10   9      563.97      478.44     28.67 o 
  -5  10   9      670.76      600.31     33.98 o 
  -4  10   9      261.20      307.71     29.98 o 
  -3  10   9      313.91      360.05     24.48 o 
  -2  10   9      368.99      557.87     54.62 o 
  -1  10   9      339.44      333.73     24.83 o 
   0  10   9      929.33      884.58     41.44 o 
   1  10   9      208.11      193.60     22.07 o 
   2  10   9      488.67      528.67     33.53 o 
 -14   0  10       10.05       28.46     26.71 o 
 -12   0  10      101.94       84.68     21.20 o 
 -10   0  10     1251.60     1232.91     81.78 o 
  -8   0  10     6486.15     6913.86    148.04 o 
  -6   0  10     3723.02     3654.08    144.38 o 
  -4   0  10     4873.81     4790.98     98.63 o 
  -2   0  10     7025.40     6836.77    186.45 o 
   0   0  10    13049.40    13445.72    360.60 o 
   2   0  10    11248.01    10324.45    283.59 o 
   4   0  10     6266.20     5672.71    167.33 o 
   6   0  10     3086.18     2839.89    151.13 o 
   8   0  10     1285.21     1199.95     59.93 o 
 -14   1  10      233.22      234.74     24.53 o 
 -13   1  10        0.62        2.69     14.03 o 
 -12   1  10      819.91      836.38     31.14 o 
 -11   1  10       10.59       38.87     12.26 o 
 -10   1  10     2083.51     1976.62     53.95 o 
  -9   1  10      365.82      271.14     15.98 o 
  -8   1  10     3334.07     3372.77     65.48 o 
  -7   1  10      204.68      103.50     12.21 o 
  -6   1  10      544.44      442.79     20.33 o 
  -5   1  10     2275.24     1958.43     31.74 o 
  -4   1  10     1374.85     1175.27     21.64 o 
  -3   1  10     5152.70     5100.57     78.34 o 
  -2   1  10     1533.47     1239.43     30.89 o 
  -1   1  10     8824.34     9066.55    157.01 o 
   0   1  10     2932.52     2717.03     59.43 o 
   1   1  10     7136.85     7197.98    142.25 o 
   2   1  10      713.45      660.96     24.17 o 
   3   1  10     5079.14     5042.99    131.71 o 
   4   1  10       30.16       29.26     13.67 o 
   5   1  10     4312.95     3768.64     84.87 o 
   6   1  10        4.74       12.16     14.55 o 
   7   1  10     2184.04     1969.10     54.97 o 
   8   1  10       32.76       36.06     18.61 o 
   9   1  10      820.30      814.23     36.70 o 
 -14   2  10        0.64       13.36     18.92 o 
 -13   2  10     1875.42     1801.37     49.29 o 
 -12   2  10       73.27       65.36     15.27 o 
 -11   2  10     1839.59     1878.15     43.61 o 
 -10   2  10      842.13      746.55     25.26 o 
  -9   2  10     5625.57     5416.13    105.96 o 
  -8   2  10      107.70      128.03     11.77 o 
  -7   2  10     1567.31     1538.78     36.33 o 
  -6   2  10      395.27      317.43     14.07 o 
  -5   2  10     4485.88     4314.18     67.75 o 
  -4   2  10     3283.68     3293.25     49.45 o 
  -3   2  10     4579.84     5052.69     84.16 o 
  -2   2  10     6126.64     6146.87    172.66 o 
  -1   2  10     6258.48     6974.49    123.21 o 
   0   2  10     3814.62     3729.60     78.71 o 
   1   2  10     1791.54     1779.97     63.61 o 
   2   2  10     1491.82     1136.56     33.71 o 
   3   2  10     1889.68     1648.70     44.49 o 
   4   2  10     2163.64     2085.62     63.06 o 
   5   2  10      974.64      872.65     32.26 o 
   6   2  10     1589.65     1531.68     45.84 o 
   7   2  10      376.51      302.40     24.86 o 
   8   2  10      690.82      688.86     32.98 o 
   9   2  10       16.61        9.61     21.90 o 
 -13   3  10        5.12       31.28     18.31 o 
 -12   3  10     4210.98     4272.96     91.49 o 
 -11   3  10        2.57       16.08     13.29 o 
 -10   3  10     8175.63     8039.43    151.85 o 
  -9   3  10       29.78       28.31     11.52 o 
  -8   3  10     6092.13     6266.93    118.53 o 
  -7   3  10      310.79      298.55     11.76 o 
  -6   3  10     4752.13     4431.40     80.82 o 
  -5   3  10     2914.13     3406.78     64.07 o 
  -4   3  10     9838.48     9524.44    133.16 o 
  -3   3  10      453.22      509.53     14.84 o 
  -2   3  10     9389.83     9192.82    148.57 o 
  -1   3  10     1586.78     1849.77     61.70 o 
   0   3  10     6843.24     6475.02    117.01 o 
   1   3  10      787.73      825.82     32.56 o 
   2   3  10      297.48      262.01     19.40 o 
   3   3  10     2804.26     2811.68     66.69 o 
   4   3  10     1784.03     1642.65     46.77 o 
   5   3  10      614.62      611.06     28.44 o 
   6   3  10      324.24      377.16     25.42 o 
   7   3  10      194.69      262.39     28.40 o 
   8   3  10       96.35      109.33     21.44 o 
 -13   4  10     2360.92     2419.24    137.26 o 
 -12   4  10      181.17      163.80     22.85 o 
 -11   4  10     4123.86     4241.50     95.87 o 
 -10   4  10       21.71       40.62     11.30 o 
  -9   4  10     8958.08     8522.14    158.16 o 
  -8   4  10      101.69      107.55      9.78 o 
  -7   4  10     3651.32     3526.14     56.66 o 
  -6   4  10      649.52      618.67     16.19 o 
  -5   4  10     6767.20     6746.28    109.75 o 
  -4   4  10      714.00      864.09     21.65 o 
  -3   4  10     3743.99     3787.00     70.42 o 
  -2   4  10       26.13       40.27     10.10 o 
  -1   4  10    11762.72    12479.18    199.35 o 
   0   4  10      112.10       86.70     14.08 o 
   1   4  10     3693.00     3773.39     83.41 o 
   2   4  10      258.50      263.55     20.70 o 
   3   4  10      968.03      938.14     33.53 o 
   4   4  10       74.88       68.20     15.99 o 
   5   4  10      205.36      331.64     34.39 o 
   6   4  10       20.39       25.40     16.57 o 
   7   4  10      126.20      137.79     20.62 o 
   8   4  10        3.78      -15.17     17.81 o 
 -12   5  10     1830.94     2187.24     58.28 o 
 -11   5  10      167.40      133.91     17.88 o 
 -10   5  10     3985.49     4139.22    101.87 o 
  -9   5  10      404.37      334.46     16.80 o 
  -8   5  10     5108.97     4770.41     90.20 o 
  -7   5  10       43.18       34.43      9.16 o 
  -6   5  10     5585.27     5486.46    100.85 o 
  -5   5  10      253.21      237.63     23.91 o 
  -4   5  10     5867.01     6009.82    110.58 o 
  -3   5  10      798.63      887.85     32.39 o 
  -2   5  10     2648.56     2579.58     49.90 o 
  -1   5  10      244.97      331.88     16.53 o 
   0   5  10     7244.65     7520.40    125.61 o 
   1   5  10     1268.21     1333.53     39.67 o 
   2   5  10     2825.87     2891.09     78.02 o 
   3   5  10      540.38      449.06     31.31 o 
   4   5  10      963.35     1032.55     37.34 o 
   5   5  10      800.90      655.85     30.92 o 
   6   5  10       39.25       77.31     19.44 o 
   7   5  10      108.50      106.14     20.75 o 
 -12   6  10       79.62       80.70     18.02 o 
 -11   6  10      669.17      783.42     33.77 o 
 -10   6  10       68.04      107.31     19.76 o 
  -9   6  10     1525.80     1625.12     40.41 o 
  -8   6  10      655.24      556.30     20.95 o 
  -7   6  10     2625.40     2449.39     59.29 o 
  -6   6  10      661.81      702.21     29.02 o 
  -5   6  10     4761.96     4610.32     88.11 o 
  -4   6  10     1586.56     1521.75     37.38 o 
  -3   6  10      605.72      670.18     25.35 o 
  -2   6  10     1041.79     1042.11     27.56 o 
  -1   6  10       66.23       71.79     13.41 o 
   0   6  10     1262.33     1385.58     41.24 o 
   1   6  10      524.43      609.95     27.69 o 
   2   6  10     1334.30     1303.04     41.30 o 
   3   6  10      536.16      542.24     28.27 o 
   4   6  10     1337.24     1304.83     43.02 o 
   5   6  10      133.43      148.99     21.54 o 
   6   6  10      544.54      678.14     42.53 o 
   7   6  10       50.25       27.62     19.16 o 
 -11   7  10       39.65       50.34     14.79 o 
 -10   7  10      133.80      172.53     17.14 o 
  -9   7  10      122.15      141.01     14.74 o 
  -8   7  10      493.23      437.63     20.36 o 
  -7   7  10      115.81      132.42     14.40 o 
  -6   7  10      838.63      813.02     27.32 o 
  -5   7  10      609.53      596.78     28.02 o 
  -4   7  10     1140.23     1096.56     34.06 o 
  -3   7  10     2223.71     2126.38     48.99 o 
  -2   7  10      318.19      349.62     20.48 o 
  -1   7  10     2625.35     2781.11    104.09 o 
   0   7  10      191.63      231.86     20.72 o 
   1   7  10     1968.14     2099.42     56.22 o 
   2   7  10       49.61       84.82     17.71 o 
   3   7  10     1884.14     1918.25     68.74 o 
   4   7  10       57.60       75.00     18.94 o 
   5   7  10      938.48     1093.81     40.80 o 
   6   7  10        2.34       21.65     18.30 o 
  -9   8  10        0.17        7.30     12.11 o 
  -8   8  10      129.82      112.45     15.88 o 
  -7   8  10       48.08       49.99     13.38 o 
  -6   8  10      774.55      787.62     30.13 o 
  -5   8  10        1.71       -7.59     12.41 o 
  -4   8  10     1190.90     1251.00     43.92 o 
  -3   8  10        2.81      -13.36     13.36 o 
  -2   8  10     1331.19     1549.92     53.69 o 
  -1   8  10        2.44       16.29     14.93 o 
   0   8  10     1718.46     1850.31     51.71 o 
   1   8  10       26.51       36.13     17.62 o 
   2   8  10     2776.81     2696.30     70.04 o 
   3   8  10       28.59       47.39     20.97 o 
   4   8  10     1178.39     1276.83     45.14 o 
  -7   9  10       75.44       96.41     15.55 o 
  -6   9  10      192.76      225.44     27.07 o 
  -5   9  10     1204.17     1031.16     34.60 o 
  -4   9  10      131.46      145.93     21.56 o 
  -3   9  10      913.07      936.33     34.36 o 
  -2   9  10      411.68      421.28     25.31 o 
  -1   9  10      988.76     1139.33     40.14 o 
   0   9  10      717.87      642.05     31.15 o 
   1   9  10     1232.21     1308.03     44.58 o 
   2   9  10      309.39      289.94     25.76 o 
  -4  10  10      149.38      171.27     19.81 o 
  -3  10  10      327.78      410.97     24.89 o 
  -2  10  10      378.28      367.22     25.91 o 
  -1  10  10      709.16      655.26     49.84 o 
 -13   0  11     2441.56     2409.89     78.85 o 
 -11   0  11     6128.31     6229.59    138.73 o 
  -9   0  11     9006.05     9212.26    194.53 o 
  -7   0  11    11892.75    11264.04    264.51 o 
  -5   0  11     7290.01     7058.10    142.24 o 
  -3   0  11     8851.79     7707.14    174.12 o 
  -1   0  11     6855.11     5699.57    249.40 o 
   1   0  11     4641.81     3998.13    119.85 o 
   3   0  11      732.33      784.02     66.85 o 
   5   0  11      543.35      593.42     39.22 o 
   7   0  11      202.92      260.97     35.12 o 
 -13   1  11       58.91       34.24     13.51 o 
 -12   1  11     2681.14     2591.45     52.90 o 
 -11   1  11       48.25       40.81     12.39 o 
 -10   1  11     5463.54     5139.63     89.02 o 
  -9   1  11        2.03       20.67     16.90 o 
  -8   1  11    11634.22    11264.89    175.19 o 
  -7   1  11      311.57      318.04     17.84 o 
  -6   1  11     7265.79     7081.50    120.06 o 
  -5   1  11      706.70      818.14     18.51 o 
  -4   1  11     4987.66     4827.24     74.99 o 
  -3   1  11      372.50      416.65     13.36 o 
  -2   1  11     5314.73     5076.95     91.43 o 
  -1   1  11      690.80      661.09     22.06 o 
   0   1  11     5985.72     6360.52    142.11 o 
   1   1  11      697.33      585.33     23.12 o 
   2   1  11     4323.61     3985.68     86.17 o 
   3   1  11     1082.96     1009.72     48.63 o 
   4   1  11      621.82      588.30     26.81 o 
   5   1  11      484.28      451.64     24.84 o 
   6   1  11      709.74      650.77     43.87 o 
   7   1  11      237.31      236.53     23.31 o 
   8   1  11       76.19       83.91     19.97 o 
 -13   2  11     1727.33     1562.85     45.52 o 
 -12   2  11        0.16        6.49     12.46 o 
 -11   2  11     1956.20     2053.73     50.04 o 
 -10   2  11        4.84       -6.24     11.17 o 
  -9   2  11     5873.73     6044.13    109.05 o 
  -8   2  11      227.70      203.14     22.45 o 
  -7   2  11     5942.48     5620.31    100.60 o 
  -6   2  11     1181.13      960.26     20.49 o 
  -5   2  11     3660.98     3629.25     54.31 o 
  -4   2  11      509.80      391.60     13.17 o 
  -3   2  11     4425.26     4125.60     70.70 o 
  -2   2  11     1890.28     1684.59     36.84 o 
  -1   2  11     2277.75     2046.31     54.37 o 
   0   2  11     2067.22     2130.09     53.69 o 
   1   2  11     5777.57     5230.57    131.36 o 
   2   2  11     2614.76     2626.60     62.07 o 
   3   2  11     1119.86     1015.10     33.53 o 
   4   2  11     1534.35     1435.83     57.14 o 
   5   2  11      269.38      312.75     25.15 o 
   6   2  11      827.89      843.96     44.93 o 
   7   2  11      102.66      137.87     21.50 o 
   8   2  11      666.02      534.12     31.08 o 
 -13   3  11        2.25       16.26     30.59 o 
 -12   3  11      729.28      658.83     28.54 o 
 -11   3  11      140.53       90.52     19.71 o 
 -10   3  11      506.21      569.42     25.63 o 
  -9   3  11     1319.90     1198.73     40.28 o 
  -8   3  11     1489.96     1546.59     38.72 o 
  -7   3  11     2990.70     3003.13     53.15 o 
  -6   3  11      532.25      516.54     14.46 o 
  -5   3  11      789.49      851.72     18.87 o 
  -4   3  11     1530.31     1629.27     29.35 o 
  -3   3  11     2580.86     2824.97     52.10 o 
  -2   3  11      268.80      276.05     21.18 o 
  -1   3  11     5091.61     5185.74     95.98 o 
   0   3  11       31.25       70.47     13.87 o 
   1   3  11     4664.62     4715.91    111.69 o 
   2   3  11      394.88      394.11     22.85 o 
   3   3  11     3127.25     2935.57     70.44 o 
   4   3  11        7.86       15.91     14.99 o 
   5   3  11     1232.94     1244.36     41.12 o 
   6   3  11        5.51       10.63     16.71 o 
   7   3  11     1292.37     1197.29     55.09 o 
 -12   4  11        3.31       15.19     17.07 o 
 -11   4  11        7.17        6.46     17.25 o 
 -10   4  11        8.47        7.75     15.26 o 
  -9   4  11      233.93      226.25     16.88 o 
  -8   4  11      412.77      377.14     17.36 o 
  -7   4  11      200.87      248.15     13.16 o 
  -6   4  11       45.90       10.28      8.16 o 
  -5   4  11      211.70      230.98     13.06 o 
  -4   4  11     1121.44     1150.99     33.90 o 
  -3   4  11      719.96      861.62     23.70 o 
  -2   4  11     3281.62     3346.16     61.55 o 
  -1   4  11      129.63      114.31     12.54 o 
   0   4  11     4507.16     4832.97     92.12 o 
   1   4  11      479.30      442.77     23.51 o 
   2   4  11     3679.99     3936.58     88.34 o 
   3   4  11        4.76       28.14     15.39 o 
   4   4  11     2622.16     2512.78     80.39 o 
   5   4  11       59.82       42.71     23.23 o 
   6   4  11     1976.50     1948.08     57.22 o 
   7   4  11        5.60       19.64     18.19 o 
 -12   5  11      283.74      383.10     40.42 o 
 -11   5  11       60.74       42.70     25.29 o 
 -10   5  11      625.25      641.94     26.42 o 
  -9   5  11      384.35      342.59     20.26 o 
  -8   5  11     1118.86      993.38     34.56 o 
  -7   5  11      114.85      109.93     13.66 o 
  -6   5  11      560.96      512.03     19.26 o 
  -5   5  11     1539.43     1482.39     33.39 o 
  -4   5  11      162.61      184.16     13.71 o 
  -3   5  11     2914.92     2997.26     56.58 o 
  -2   5  11      269.69      326.64     16.73 o 
  -1   5  11     2377.34     2339.23     47.44 o 
   0   5  11     1483.42     1477.59     39.93 o 
   1   5  11     2455.18     2377.60     60.13 o 
   2   5  11     1006.53     1031.91     35.87 o 
   3   5  11     1537.40     1735.43     87.36 o 
   4   5  11       39.06       79.77     18.52 o 
   5   5  11     2150.40     2079.10     59.20 o 
   6   5  11       14.22       41.28     18.90 o 
 -11   6  11     1334.28     1541.20     49.19 o 
 -10   6  11       23.45       20.52     19.19 o 
  -9   6  11     2380.52     2427.52     64.27 o 
  -8   6  11        8.63        6.36     10.16 o 
  -7   6  11     2847.50     2898.85     59.49 o 
  -6   6  11      289.09      321.10     20.80 o 
  -5   6  11     1587.29     1705.60     40.81 o 
  -4   6  11     2558.41     2523.27     50.00 o 
  -3   6  11     1603.28     1652.56     37.22 o 
  -2   6  11      854.74      979.59     29.24 o 
  -1   6  11     1283.54     1287.97     35.68 o 
   0   6  11     1411.30     1628.26     58.72 o 
   1   6  11     1440.41     1463.50     44.74 o 
   2   6  11      741.82      949.88     35.84 o 
   3   6  11     1094.79      993.46     37.36 o 
   4   6  11     1306.62     1297.34     44.34 o 
   5   6  11      435.45      389.87     28.51 o 
 -10   7  11     2428.73     2427.57     66.67 o 
  -9   7  11        0.34       11.03     12.05 o 
  -8   7  11     2585.98     2453.78     57.01 o 
  -7   7  11       13.51       22.93     12.17 o 
  -6   7  11     2673.13     2549.98     59.74 o 
  -5   7  11        7.54       42.05     12.82 o 
  -4   7  11     2464.08     2507.02     55.96 o 
  -3   7  11       35.20       45.63     14.24 o 
  -2   7  11     2225.56     2230.94     52.34 o 
  -1   7  11      143.58      204.21     20.15 o 
   0   7  11      873.07      950.61     34.89 o 
   1   7  11      428.02      453.91     27.03 o 
   2   7  11      998.47     1094.07     39.64 o 
   3   7  11      392.38      413.54     28.40 o 
   4   7  11      708.56      682.40     34.01 o 
  -8   8  11       40.81       55.90     13.76 o 
  -7   8  11     1759.22     1930.20     49.48 o 
  -6   8  11        4.02       11.86     13.05 o 
  -5   8  11     2059.79     2071.24     53.23 o 
  -4   8  11        8.15       -5.21     14.17 o 
  -3   8  11     2039.84     2024.02     54.21 o 
  -2   8  11       11.00        8.36     15.52 o 
  -1   8  11     1425.89     1509.23     45.89 o 
   0   8  11       35.49        9.95     17.22 o 
   1   8  11     1137.71     1281.04     49.07 o 
   2   8  11       27.90      -10.87     19.03 o 
   3   8  11      677.54      726.05     34.80 o 
  -6   9  11     1402.51     1328.72     40.15 o 
  -5   9  11        6.15       19.07     14.65 o 
  -4   9  11     1335.47     1415.99     43.25 o 
  -3   9  11       31.24       35.51     18.96 o 
  -2   9  11      480.51      634.74     34.46 o 
  -1   9  11       64.55       70.71     18.41 o 
   0   9  11      276.52      373.86     30.08 o 
 -12   0  12        6.77       16.61     19.88 o 
 -10   0  12      377.56      281.61     23.36 o 
  -8   0  12     1231.69     1033.46     41.48 o 
  -6   0  12      927.49     1035.16     52.38 o 
  -4   0  12     1376.46     1539.67     39.50 o 
  -2   0  12     2769.69     3004.23    128.49 o 
   0   0  12     4415.52     4227.82    126.14 o 
   2   0  12     4281.29     3815.81    228.18 o 
   4   0  12     1802.36     1539.03     64.20 o 
   6   0  12     1197.87     1184.89     59.26 o 
 -13   1  12       24.25       29.11     14.63 o 
 -12   1  12      451.53      414.23     21.28 o 
 -11   1  12       85.31       82.98     12.60 o 
 -10   1  12     1008.81      978.61     26.21 o 
  -9   1  12        9.45       24.46     10.99 o 
  -8   1  12     1292.53     1427.10     33.60 o 
  -7   1  12      231.63      160.16     15.27 o 
  -6   1  12     1038.11     1118.02     28.03 o 
  -5   1  12      946.33      901.42     19.27 o 
  -4   1  12      593.82      607.17     16.27 o 
  -3   1  12     1595.90     1373.18     31.16 o 
  -2   1  12      677.35      606.59     19.78 o 
  -1   1  12     1603.63     1458.90     37.90 o 
   0   1  12      646.47      549.24     22.54 o 
   1   1  12     2730.51     2883.02     66.04 o 
   2   1  12      461.53      451.37     41.03 o 
   3   1  12     2346.34     2366.79     59.29 o 
   4   1  12      182.55      157.22     20.64 o 
   5   1  12     1857.89     1652.51     48.99 o 
   6   1  12       11.63       34.19     17.44 o 
   7   1  12      900.83      839.75     40.94 o 
 -12   2  12        2.32       19.48     12.57 o 
 -11   2  12     1627.35     1580.96     38.06 o 
 -10   2  12       44.40       41.05     13.13 o 
  -9   2  12     2761.99     2741.65     53.22 o 
  -8   2  12      146.82      124.18     15.46 o 
  -7   2  12     7301.13     6779.20    121.14 o 
  -6   2  12     1750.15     1697.24     32.07 o 
  -5   2  12     5514.22     5212.49     76.04 o 
  -4   2  12     1701.09     1610.93     36.69 o 
  -3   2  12     2352.95     2396.46     45.62 o 
  -2   2  12     1467.77     1546.26     35.72 o 
  -1   2  12     1149.28     1192.72     33.56 o 
   0   2  12     1093.95      936.10     30.00 o 
   1   2  12     3348.94     3132.91     71.77 o 
   2   2  12     1662.58     1582.70     44.49 o 
   3   2  12     3024.09     2771.36     67.80 o 
   4   2  12     1377.66     1371.68     44.86 o 
   5   2  12      283.08      300.53     24.53 o 
   6   2  12     1005.04      957.30     56.70 o 
 -12   3  12     1698.83     1831.59     70.00 o 
 -11   3  12        0.34       -0.54     11.91 o 
 -10   3  12     3825.30     3768.41     85.39 o 
  -9   3  12       27.71       23.04     14.21 o 
  -8   3  12     5485.06     5889.59    110.07 o 
  -7   3  12      436.25      470.50     22.92 o 
  -6   3  12    12929.46    13067.86    196.12 o 
  -5   3  12       35.39       13.63      7.95 o 
  -4   3  12     4287.17     4208.61     77.49 o 
  -3   3  12      137.13      198.10     14.00 o 
  -2   3  12     3152.26     2910.13     58.98 o 
  -1   3  12      312.82      382.85     18.33 o 
   0   3  12      747.03      641.49     25.91 o 
   1   3  12     1140.87     1168.59     36.76 o 
   2   3  12     4554.17     4024.03     96.87 o 
   3   3  12      393.96      410.68     25.33 o 
   4   3  12     2213.25     1878.95     97.83 o 
   5   3  12      130.94      179.88     21.86 o 
   6   3  12      225.47      298.17     26.17 o 
 -12   4  12       17.83       12.69     14.45 o 
 -11   4  12     4048.06     3743.84     93.43 o 
 -10   4  12        8.38       76.98     49.94 o 
  -9   4  12     3951.66     4229.88    100.32 o 
  -8   4  12       21.30        3.31     11.72 o 
  -7   4  12     8258.78     8376.84    160.94 o 
  -6   4  12      748.55      777.15     21.00 o 
  -5   4  12     5357.14     5545.69     95.61 o 
  -4   4  12      422.09      463.94     17.73 o 
  -3   4  12     4382.37     4560.48     80.55 o 
  -2   4  12      133.23      163.47     13.93 o 
  -1   4  12     2825.45     3029.95     58.12 o 
   0   4  12        8.86       24.26     13.65 o 
   1   4  12      707.43      815.12     31.31 o 
   2   4  12       53.58       65.53     19.40 o 
   3   4  12     1235.81     1234.39     40.85 o 
   4   4  12      117.50       56.27     18.22 o 
   5   4  12      325.33      388.42     31.51 o 
   6   4  12        6.34       27.46     18.88 o 
 -11   5  12       20.48        3.93     18.38 o 
 -10   5  12     3479.06     3540.68    126.79 o 
  -9   5  12       47.33       63.69     21.96 o 
  -8   5  12     3532.11     3836.98     99.16 o 
  -7   5  12       46.27       55.75     13.19 o 
  -6   5  12     4665.65     4889.91     85.02 o 
  -5   5  12      179.77      194.50     14.27 o 
  -4   5  12     2837.25     3009.62     57.34 o 
  -3   5  12      487.78      390.66     18.24 o 
  -2   5  12     5557.70     5483.12     95.62 o 
  -1   5  12      166.44      206.76     17.50 o 
   0   5  12     2420.28     2428.94     61.03 o 
   1   5  12      254.89      198.74     25.36 o 
   2   5  12     1096.23     1177.42     40.17 o 
   3   5  12      398.74      322.15     25.58 o 
   4   5  12      349.82      440.86     28.36 o 
   5   5  12       29.69       51.89     19.25 o 
 -10   6  12      115.76      115.52     21.26 o 
  -9   6  12     1795.21     1824.23     58.03 o 
  -8   6  12      246.96      232.35     18.62 o 
  -7   6  12     2269.08     2305.17     60.46 o 
  -6   6  12      803.35      798.34     37.02 o 
  -5   6  12     1405.27     1563.63     35.90 o 
  -4   6  12       33.80       34.39     11.78 o 
  -3   6  12     1261.69     1390.57     35.00 o 
  -2   6  12      746.22      803.68     27.86 o 
  -1   6  12     1002.57     1149.71     38.00 o 
   0   6  12      761.72      825.57     43.21 o 
   1   6  12      502.21      536.64     27.66 o 
   2   6  12      676.82      676.35     31.41 o 
   3   6  12      218.59      292.96     37.76 o 
   4   6  12      338.14      381.64     28.47 o 
  -8   7  12      193.84      207.36     17.11 o 
  -7   7  12      259.48      228.80     18.30 o 
  -6   7  12      133.54      182.57     19.42 o 
  -5   7  12      205.22      215.70     16.10 o 
  -4   7  12      396.48      437.68     22.17 o 
  -3   7  12     1057.58     1099.45     33.65 o 
  -2   7  12      748.55      716.89     30.24 o 
  -1   7  12     1506.04     1546.18     54.00 o 
   0   7  12       65.68       82.22     18.46 o 
   1   7  12      594.84      687.26     32.14 o 
   2   7  12        7.31       -3.52     17.31 o 
  -6   8  12      275.49      309.73     27.79 o 
  -5   8  12        6.28       20.69     17.53 o 
  -4   8  12      101.38      198.61     20.99 o 
  -3   8  12       80.82       84.06     17.52 o 
  -2   8  12      579.51      697.97     30.90 o 
  -1   8  12       31.42       38.06     18.85 o 
   0   8  12      685.04      739.12     33.02 o 
 -11   0  13     4141.14     4061.14    107.62 o 
  -9   0  13     4427.10     4540.04    141.39 o 
  -7   0  13     7506.98     7942.40    246.47 o 
  -5   0  13    12896.58    12931.02    299.59 o 
  -3   0  13     6405.63     6576.93    183.29 o 
  -1   0  13     3045.97     2694.87     86.73 o 
   1   0  13      824.74      731.36     48.36 o 
   3   0  13     2774.90     2313.31     84.23 o 
   5   0  13     1438.22     1237.62     60.10 o 
 -12   1  13     1785.80     1704.26     38.21 o 
 -11   1  13      139.51       98.18     13.72 o 
 -10   1  13     3539.74     3252.12     58.46 o 
  -9   1  13       34.47       14.91     11.40 o 
  -8   1  13     5577.95     5273.95     98.59 o 
  -7   1  13      497.34      483.78     23.54 o 
  -6   1  13     7718.09     7708.14    147.74 o 
  -5   1  13      382.50      439.48     16.42 o 
  -4   1  13     8953.68     8216.68    134.26 o 
  -3   1  13      361.53      457.90     21.06 o 
  -2   1  13     3117.10     2970.28     65.31 o 
  -1   1  13      264.15      322.98     18.56 o 
   0   1  13     2366.63     2163.96     53.03 o 
   1   1  13      587.04      506.67     24.03 o 
   2   1  13      520.04      585.22     26.26 o 
   3   1  13      407.28      348.91     23.69 o 
   4   1  13     2475.93     2089.03     57.93 o 
   5   1  13      271.60      193.18     24.91 o 
 -12   2  13        4.17       30.96     13.63 o 
 -11   2  13      791.68      972.91     27.75 o 
 -10   2  13      151.43      103.19     14.21 o 
  -9   2  13     2498.73     2485.60     50.25 o 
  -8   2  13        1.99       -9.95     12.56 o 
  -7   2  13     2052.05     2256.10     58.89 o 
  -6   2  13       21.77       21.18     10.66 o 
  -5   2  13     4275.25     4417.54     76.64 o 
  -4   2  13      246.44      185.84     12.65 o 
  -3   2  13     2628.10     2689.27     54.82 o 
  -2   2  13      377.38      383.98     27.82 o 
  -1   2  13     2253.60     2028.38     50.40 o 
   0   2  13      293.22      264.91     19.62 o 
   1   2  13      764.86      731.24     28.58 o 
   2   2  13      579.53      553.26     26.38 o 
   3   2  13      112.65      140.66     18.95 o 
   4   2  13      409.20      472.86     32.23 o 
   5   2  13      429.60      412.50     27.93 o 
 -11   3  13        5.77       28.70     15.09 o 
 -10   3  13      687.64      604.93     23.45 o 
  -9   3  13       36.96       17.59     13.23 o 
  -8   3  13     1076.78     1078.86     34.34 o 
  -7   3  13      286.93      250.96     19.05 o 
  -6   3  13     1035.14     1181.26     29.18 o 
  -5   3  13      644.98      686.45     29.07 o 
  -4   3  13      785.30      873.28     24.12 o 
  -3   3  13     2383.76     2385.05     50.76 o 
  -2   3  13      390.47      467.69     20.49 o 
  -1   3  13      944.73      972.69     32.26 o 
   0   3  13      998.22      946.20     39.45 o 
   1   3  13     1115.64     1087.53     40.05 o 
   2   3  13       28.24       71.60     17.29 o 
   3   3  13      837.98      788.00     47.12 o 
   4   3  13        9.33       10.64     16.71 o 
   5   3  13      893.06      859.06     37.06 o 
 -11   4  13        0.09       -6.57     15.86 o 
 -10   4  13        8.30      -14.99     15.25 o 
  -9   4  13       12.49       17.24     15.84 o 
  -8   4  13       29.31       63.21     20.74 o 
  -7   4  13       18.97       33.19     15.01 o 
  -6   4  13      250.07      281.25     16.61 o 
  -5   4  13       15.03       31.45     11.57 o 
  -4   4  13     1545.26     1631.84     41.90 o 
  -3   4  13       73.11       73.49     12.64 o 
  -2   4  13      836.09      934.22     26.79 o 
  -1   4  13       78.90       77.43     14.37 o 
   0   4  13     1204.46     1352.34     41.41 o 
   1   4  13      139.46      127.80     18.99 o 
   2   4  13     1431.96     1405.48     44.49 o 
   3   4  13        8.15       26.46     16.62 o 
   4   4  13     1353.30     1293.99     44.94 o 
 -10   5  13      153.90      178.28     49.31 o 
  -9   5  13       69.96       61.06     33.04 o 
  -8   5  13      711.06      823.38     39.41 o 
  -7   5  13      108.92       92.51     15.71 o 
  -6   5  13      706.27      737.02     23.07 o 
  -5   5  13     1073.92     1080.52     38.80 o 
  -4   5  13     2469.51     2364.99     48.38 o 
  -3   5  13       51.21      128.90     14.03 o 
  -2   5  13      445.99      464.46     20.42 o 
  -1   5  13      574.65      700.49     27.03 o 
   0   5  13      296.78      266.20     24.60 o 
   1   5  13      944.96     1070.87     38.05 o 
   2   5  13       65.71      144.23     20.29 o 
   3   5  13     1058.57     1021.10     38.96 o 
  -8   6  13        8.10       13.53     16.48 o 
  -7   6  13     1809.18     2050.77     48.37 o 
  -6   6  13      229.23      204.78     15.68 o 
  -5   6  13     2386.01     2425.42     49.99 o 
  -4   6  13       38.15       54.13     13.16 o 
  -3   6  13     1264.13     1254.76     35.87 o 
  -2   6  13      112.14      157.60     17.60 o 
  -1   6  13      447.15      502.88     26.46 o 
   0   6  13      939.55      996.25     36.98 o 
   1   6  13      531.55      610.37     30.35 o 
   2   6  13      513.66      616.11     41.23 o 
  -6   7  13     2556.07     2742.01     62.35 o 
  -5   7  13        3.85      -12.06     12.06 o 
  -4   7  13     2180.38     2484.02     57.56 o 
  -3   7  13       18.09       45.09     15.27 o 
  -2   7  13      810.08     1022.63     43.39 o 
  -1   7  13      762.85      640.54     30.17 o 
   0   7  13      555.55      715.58     32.26 o 
 -10   0  14        8.53        8.11     16.01 o 
  -8   0  14       63.67       28.67     18.72 o 
  -6   0  14      160.62      166.83     29.61 o 
  -4   0  14     1330.61     1395.78     43.77 o 
  -2   0  14     1936.28     1997.44     69.06 o 
   0   0  14     1813.63     1852.67    149.59 o 
   2   0  14      708.94      740.10     43.55 o 
   4   0  14      940.00      776.93     47.51 o 
 -11   1  14       81.53       91.55     14.01 o 
 -10   1  14      425.89      458.24     20.57 o 
  -9   1  14       14.51       16.97     12.70 o 
  -8   1  14      526.13      634.49     25.62 o 
  -7   1  14        5.08        2.08     13.03 o 
  -6   1  14      378.25      509.33     26.22 o 
  -5   1  14      340.43      296.00     17.53 o 
  -4   1  14     1920.21     1926.98     41.87 o 
  -3   1  14      344.07      335.20     18.16 o 
  -2   1  14     1283.44     1142.51     42.01 o 
  -1   1  14      779.90      755.73     48.11 o 
   0   1  14      222.63      200.81     18.60 o 
   1   1  14      460.07      503.67     25.04 o 
   2   1  14      103.02       63.41     16.61 o 
   3   1  14      722.39      717.37     30.84 o 
   4   1  14       37.13       42.98     21.17 o 
 -10   2  14        1.34        8.49     12.09 o 
  -9   2  14     2326.58     2021.98     48.68 o 
  -8   2  14       16.38       19.94     12.80 o 
  -7   2  14     2510.19     2377.44     57.08 o 
  -6   2  14      258.21      204.65     18.27 o 
  -5   2  14     3113.69     3099.64     63.47 o 
  -4   2  14      253.75      279.06     15.99 o 
  -3   2  14     4217.05     3841.97     74.97 o 
  -2   2  14      202.61      259.30     18.54 o 
  -1   2  14     2125.69     1928.26     49.82 o 
   0   2  14      475.14      552.93     51.19 o 
   1   2  14      829.53      830.99     45.34 o 
   2   2  14      337.22      360.70     24.41 o 
   3   2  14       27.90       51.89     16.89 o 
 -10   3  14     1790.72     1911.12     43.23 o 
  -9   3  14        8.04        5.32     13.94 o 
  -8   3  14     3436.88     3627.44     79.20 o 
  -7   3  14       13.70       24.58     20.17 o 
  -6   3  14     3590.98     4255.06    174.62 o 
  -5   3  14       10.99       24.09     12.27 o 
  -4   3  14     4031.72     4337.45     77.50 o 
  -3   3  14      176.37      208.99     17.29 o 
  -2   3  14     3680.56     3532.11     79.24 o 
  -1   3  14      314.92      339.19     21.95 o 
   0   3  14     1889.92     1788.31     60.06 o 
   1   3  14      303.39      285.64     23.13 o 
   2   3  14     1044.79     1047.75     38.17 o 
   3   3  14      141.13      138.31     20.01 o 
  -9   4  14     2183.48     2352.12    132.69 o 
  -8   4  14        0.20       23.05     20.57 o 
  -7   4  14     4141.81     4337.48    114.21 o 
  -6   4  14       64.77       43.30     14.31 o 
  -5   4  14     4661.29     4913.47     86.73 o 
  -4   4  14       25.64       22.08     12.09 o 
  -3   4  14     5770.53     5811.49    101.45 o 
  -2   4  14        1.08        4.45     12.20 o 
  -1   4  14     2206.78     2281.53     53.34 o 
   0   4  14        2.18       12.97     15.46 o 
   1   4  14      977.17     1160.24     39.86 o 
   2   4  14        4.20        2.17     15.99 o 
  -8   5  14     1813.78     1998.44     85.46 o 
  -7   5  14       19.01        0.03     14.83 o 
  -6   5  14     2573.88     2961.23     63.67 o 
  -5   5  14       48.42       30.44     12.52 o 
  -4   5  14     4002.10     4070.86     75.33 o 
  -3   5  14      108.11      123.04     15.02 o 
  -2   5  14     2052.36     2240.42     53.15 o 
  -1   5  14      429.45      400.97     25.08 o 
   0   5  14      989.96     1014.61     37.29 o 
   1   5  14       64.79       46.68     17.65 o 
  -6   6  14        3.37       26.10     14.28 o 
  -5   6  14     1812.58     1968.80     44.16 o 
  -4   6  14      429.79      344.71     31.00 o 
  -3   6  14      776.39     1108.17     53.73 o 
  -2   6  14      539.22      541.20     27.92 o 
  -1   6  14      331.49      476.02     27.35 o 
  -9   0  15     1105.04     1464.85     60.12 o 
  -7   0  15     3638.94     3870.17    137.95 o 
  -5   0  15     2690.94     3502.49    170.22 o 
  -3   0  15     3366.60     3520.32    108.29 o 
  -1   0  15     4258.19     3932.53    123.37 o 
   1   0  15     1553.36     1515.48     63.85 o 
  -9   1  15       21.47       36.89     13.31 o 
  -8   1  15     2845.76     2764.69     63.12 o 
  -7   1  15        0.05       -1.17     15.31 o 
  -6   1  15     4478.71     4046.46     95.37 o 
  -5   1  15        0.68      -18.16     18.16 o 
  -4   1  15     3237.27     3331.14     66.25 o 
  -3   1  15       16.47       -1.26     12.64 o 
  -2   1  15     5222.27     4619.88     98.46 o 
  -1   1  15      198.54      207.09     19.19 o 
   0   1  15     2229.85     2131.95     72.06 o 
   1   1  15      144.76      139.76     19.19 o 
  -9   2  15     1549.79     1570.92     50.02 o 
  -8   2  15        0.21       13.26     14.09 o 
  -7   2  15     1341.15     1387.18     53.00 o 
  -6   2  15        1.13       -8.99     20.00 o 
  -5   2  15     2230.12     2365.03     81.98 o 
  -4   2  15       55.49       49.24     12.34 o 
  -3   2  15     2277.93     2356.50     56.96 o 
  -2   2  15      230.11      229.64     19.76 o 
  -1   2  15     1569.90     1479.35     70.42 o 
   0   2  15      295.51      316.88     22.99 o 
   1   2  15      584.17      566.80     30.84 o 
  -8   3  15      407.61      502.95     35.87 o 
  -7   3  15       43.85       40.34     23.80 o 
  -6   3  15      358.86      379.22     39.15 o 
  -5   3  15      229.64      219.98     25.56 o 
  -4   3  15      571.64      707.94     34.27 o 
  -3   3  15      474.54      479.13     22.17 o 
  -2   3  15      275.38      368.03     27.61 o 
  -1   3  15      357.34      397.76     24.87 o 
   0   3  15       29.60      103.51     18.50 o 
  -7   4  15        2.94       23.68     23.78 o 
  -6   4  15       15.64       21.54     28.71 o 
  -5   4  15        6.68       -3.06     13.61 o 
  -4   4  15       42.75       70.36     13.86 o 
  -3   4  15       33.87       27.26     15.25 o 
  -2   4  15      331.88      396.70     32.70 o 
  -1   4  15       43.31       51.47     16.99 o 
  -6   0  16       28.06      -12.80     27.74 o 
  -4   0  16      147.54      150.08     23.55 o 
  -2   0  16      389.44      373.62     32.02 o 
  -6   1  16      345.52      400.89     54.53 o 
  -5   1  16        1.69      -24.42     29.63 o 
  -4   1  16      712.45      708.15     30.80 o 
  -3   1  16       74.40       83.67     15.59 o 
  -2   1  16       87.55      162.66     18.82 o 
  -4   2  16       13.06       25.70     16.81 o 
                                                 
